# Supplementary material for: Crystal structure of (±)-[trans-cyclo­hexane-1,2-diylbis(aza­nedi­yl)]di­phospho­nium dibromide dichloro­methane disolvate
Source: Acta Crystallogr E Crystallogr Commun. 2016 Mar 31;72(Pt 4):559–62. doi: 10.1107/S2056989016004576 (PMC4910354; doi:10.1107/S2056989016004576)
Supplement: Supplementary file 1 [file e-72-00559-sup1.cif]

##############################################################################
#                                                                            #
# This CIF contains the data in a paper accepted for publication in          #
# Acta Crystallographica Section E. It conforms to the requirements of       #
# Notes for Authors for Acta Crystallographica Section E, and has been       #
# peer reviewed under the auspices of the IUCr Commission on Journals.       #
#                                                                            #
# Full details of the Crystallographic Information File format               #
# are given in the paper "The Crystallographic Information File (CIF):       #
# a New Standard Archive File for Crystallography" by S. R. Hall, F. H.      #
# Allen and I. D. Brown [Acta Cryst. (1991), A47, 655-685].                  #
#                                                                            #
# The current version of the core CIF dictionary is obtainable from          #
# ftp://ftp.iucr.org/pub/cif_core.dic.                                       #
#                                                                            #
# Software is freely available for graphical display of the structure(s)     #
# in this CIF. For information consult the CIF software page                 #
# http://www.iucr.org/resources/cif/software.                                #
#                                                                            #
# This file may be used for bona fide research purposes within the           #
# scientific community so long as proper attribution is given to the journal # 
# article from which it was obtained.                                        #
#                                                                            #
##############################################################################
data_Global
_audit_creation_method
;
Olex2 1.2
(compiled Sep 16 2015 11:44:03 for OlexSys, GUI svn.r5103)
;
_journal_date_recd_electronic     2016-01-20
_journal_date_accepted     2016-03-16
_journal_name_full     'Acta Crystallographica, Section E'
_journal_year     2016
_journal_volume     72
_journal_issue      4
_journal_page_first     559
_journal_page_last     562
_journal_paper_category     GO
_journal_paper_doi     10.1107/S2056989016004576
_journal_coeditor_code     IS5441
_publ_contact_author_name     'Jean-Michel Gr\'evy'
_publ_contact_author_address
;
Centro de Investigaci\'ones Qu\'imicas. Universidad
Aut\'onoma
del Estado de Morelos, Av. Universidad No. 1001, Col., Chamilpa, C. P. 62209,
Cuernavaca Mor., Mexico
;
_publ_contact_author_email     'jeanmichelg@gmail.com'
_publ_contact_author_fax     '3 297998'
_publ_contact_author_phone     '3 297997'
_publ_section_title
;
Crystal structure of
(+-)-[<i>trans</i>-cyclohexane-1,2-diylbis(azanediyl)]diphosphonium dibromide
dichloromethane disolvate
;
loop_
    _publ_author_name
    _publ_author_footnote
    _publ_author_address
    'Rodr\'iguez \'Alvarez, Aurora' .
;
Centro de Investigaci\'ones Qu\'imicas
Universidad Aut\'onoma del Estado de Morelos
Av. Universidad No. 1001, Col. Chamilpa, CP 62209
Cuernavaca Mor., Mexico
;
    'Tlahuext, Hugo' .
;
Centro de Investigaci\'ones Qu\'imicas
Universidad Aut\'onoma del Estado de Morelos
Av. Universidad No. 1001, Col. Chamilpa, CP 62209
Cuernavaca Mor., Mexico
;
    'Gr\'evy, Jean-Michel' .
;
Centro de Investigaci\'ones Qu\'imicas
Universidad Aut\'onoma del Estado de Morelos
Av. Universidad No. 1001, Col. Chamilpa, CP 62209
Cuernavaca Mor., Mexico
;
_publ_section_synopsis
;
The crystal structure of the title compound shows that the
1,2-diaminocyclohexane fragment has a chair conformation with the N atoms in
an antiperiplanar conformation. The packing is stabilized <i>via</i>
N---H...Br, C---H...Br and C---H...\p interactions.
;
data_I
_database_code_depnum_ccdc_archive 'CCDC 1469040'
_chemical_name_systematic
;
(+-)-[<i>trans</i>-Cyclohexane-1,2-diylbis(azanediyl)]diphosphonium
dibromide dichloromethane disolvate
;
_chemical_name_common     ?
_chemical_formula_moiety     'C42 H42 N2 P2 2+, 2(Br -), 2(C H2 Cl2)'
_chemical_formula_sum     'C44 H46 Br2 Cl4 N2 P2'
_chemical_formula_iupac     'C42 H42 N2 P2 2+, 2Br -, 2C H2 Cl2'
_chemical_formula_weight     966.39
_chemical_melting_point     ?
_shelx_space_group_comment
;
The symmetry employed for this shelxl refinement is uniquely defined
by the following loop, which should always be used as a source of
symmetry information in preference to the above space-group names.
They are only intended as comments.
;
_space_group_crystal_system     monoclinic
_space_group_name_H-M_alt     'C 2/c'
_space_group_name_Hall     '-C 2yc'
loop_
    _space_group_symop_operation_xyz
    'x, y, z'
    '-x, y, -z+1/2'
    'x+1/2, y+1/2, z'
    '-x+1/2, y+1/2, -z+1/2'
    '-x, -y, -z'
    'x, -y, z-1/2'
    '-x+1/2, -y+1/2, -z'
    'x+1/2, -y+1/2, z-1/2'
_cell_length_a     17.1911(2)
_cell_length_b     14.9027(2)
_cell_length_c     18.4492(2)
_cell_angle_alpha     90
_cell_angle_beta     114.2547(15)
_cell_angle_gamma     90
_cell_volume     4309.34(10)
_cell_formula_units_Z     4
_cell_measurement_reflns_used     13228
_cell_measurement_theta_min     2.6110
_cell_measurement_theta_max     72.5220
_cell_measurement_temperature     100.00(10)
_exptl_crystal_description     plate
_exptl_crystal_colour     colourless
_exptl_crystal_size_max     0.17
_exptl_crystal_size_mid     0.12
_exptl_crystal_size_min     0.09
_exptl_crystal_density_diffrn     1.490
_exptl_crystal_density_meas     ?
_exptl_crystal_density_method     ?
_exptl_crystal_F_000     1968
_exptl_absorpt_coefficient_mu     5.630
_exptl_absorpt_correction_type     multi-scan
_exptl_absorpt_process_details
;
(<i>CrysAlis PRO</i>; Agilent, 2014)
;
_shelx_estimated_absorpt_T_min     ?
_shelx_estimated_absorpt_T_max     ?
_exptl_absorpt_correction_T_min     0.145
_exptl_absorpt_correction_T_max     0.602
_exptl_special_details
;
MS (FAB^+^) 716 m/z (M-Br)^+^ 12%;
^31^P NMR
(CDCl~3~, 80 MHz, 20\%C) 37.05 p.p.m;
^1^H NMR (400 MHz, CDCl~3~, 20\%C): \d =
0.909-0.859 (m, 2H, CH~2~), 1.349-1.493 (m, 2H, CH~2~) 1.525-1.493(m, 2H,
CH~2~), 1.928-1.902(m, 2H, CH~2~), 3.626-3.615 (m, 2H, CH-N), 7.918-7.864 (m,
12H, o-C~6~H~5~), 7.677-7.635 (m, 12H, m-C~6~H~5~), 7.553-7.505(m, 6H,
p-C~6~H~5~), \d 8.59 (s, 2H, NH);
^13^C NMR (100 MHz, CDCl~3~, 20\%C): 24.34
(s, 2C, CH~2~), 36.10 (s, 2C, CH~2~), 57.949 (dd, ^2^<i>J</i>~CP~ = 2.9 Hz,
^3^<i>J</i>~CP~ = 10.3 Hz, 2C, CH-N), 121.372 (d, ^1^<i>J</i>~CP~=102.5 Hz, 6
C<i>ipso</i>, C~6~H~5~), 129.599 (d, ^3^<i>J</i>~CP~ = 13.2 Hz, 12
C<i>meta</i>, C~6~H~5~), 134.307 (d, ^4^<i>J</i>~CP~ = 2.9 Hz, 6 C<i>para</i>,
C~6~H~5~,), 134.505 (d, ^2^<i>J</i>~CP~ = 7.9 Hz, 12 C<i>orto</i>, C~6~H~5~).
;
_diffrn_ambient_temperature     100.00(10)
_diffrn_radiation_type     CuK\a
_diffrn_radiation_wavelength     1.54184
_diffrn_radiation_monochromator     mirror
_diffrn_measurement_device_type
           'Agilent SuperNova Dual Source diffractometer with an EosS2 detector'
_diffrn_measurement_device     'four-circle diffractometer'
_diffrn_measurement_method     '\w scans'
_diffrn_detector_area_resol_mean     8.0769
_diffrn_reflns_number     16763
_diffrn_reflns_av_R_equivalents     0.0211
_diffrn_reflns_theta_min     4.093
_diffrn_reflns_theta_max     72.722
_diffrn_reflns_theta_full     67.684
_diffrn_measured_fraction_theta_max     0.992
_diffrn_measured_fraction_theta_full     1.000
_diffrn_reflns_limit_h_min     -20
_diffrn_reflns_limit_h_max     21
_diffrn_reflns_limit_k_min     -18
_diffrn_reflns_limit_k_max     18
_diffrn_reflns_limit_l_min     -22
_diffrn_reflns_limit_l_max     22
_refine_special_details     ?
_reflns_number_total     4256
_reflns_number_gt     4203
_reflns_threshold_expression     'I > 2\s(I)'
_refine_ls_structure_factor_coef     Fsqd
_refine_ls_matrix_type     full
_refine_ls_R_factor_all     0.0386
_refine_ls_R_factor_gt     0.0382
_refine_ls_wR_factor_gt     0.0975
_refine_ls_wR_factor_ref     0.0978
_refine_ls_goodness_of_fit_ref     1.038
_refine_ls_restrained_S_all     1.038
_refine_ls_number_reflns     4256
_refine_ls_number_parameters     248
_refine_ls_number_restraints     1
_refine_ls_hydrogen_treatment     mixed
_refine_ls_weighting_scheme     calc
_refine_ls_weighting_details
             'w=1/[\s^2^(Fo^2^)+(0.0410P)^2^+29.4173P] where P=(Fo^2^+2Fc^2^)/3'
_atom_sites_solution_hydrogens     mixed
_atom_sites_solution_primary     ?
_atom_sites_solution_secondary     ?
_refine_ls_shift/su_max     0.001
_refine_ls_shift/su_mean     0.000
_refine_diff_density_max     1.544
_refine_diff_density_min     -1.497
_refine_ls_extinction_method
;
SHELXL2014 (Sheldrick, 2015)
;
_refine_ls_extinction_coef     0.00026(3)
_refine_ls_extinction_expression
                                  'Fc^*^=kFc[1+0.001xFc^2^\l^3^/sin(2\q)]^-1/4^'
loop_
    _atom_type_symbol
    _atom_type_description
    _atom_type_scat_dispersion_real
    _atom_type_scat_dispersion_imag
    _atom_type_scat_source
    'C' 'C' 0.0181 0.0091
                         'International Tables Vol C Tables 4.2.6.8 and 6.1.1.4'
    'H' 'H' 0.0000 0.0000
                         'International Tables Vol C Tables 4.2.6.8 and 6.1.1.4'
    'Br' 'Br' -0.6763 1.2805
                         'International Tables Vol C Tables 4.2.6.8 and 6.1.1.4'
    'Cl' 'Cl' 0.3639 0.7018
                         'International Tables Vol C Tables 4.2.6.8 and 6.1.1.4'
    'N' 'N' 0.0311 0.0180
                         'International Tables Vol C Tables 4.2.6.8 and 6.1.1.4'
    'P' 'P' 0.2955 0.4335
                         'International Tables Vol C Tables 4.2.6.8 and 6.1.1.4'
_computing_data_collection
;
<i>CrysAlis PRO</i> (Agilent, 2014)
;
_computing_cell_refinement
;
<i>CrysAlis PRO</i> (Agilent, 2014)
;
_computing_data_reduction
;
<i>CrysAlis PRO</i> (Agilent, 2014)
;
_computing_structure_solution
;
SHELXS97 (Sheldrick, 2008)
;
_computing_structure_refinement
;
SHELXL2014 (Sheldrick, 2015)
;
_computing_molecular_graphics
;
<i>OLEX2</i> (Dolomanov <i>et al.</i>,  2009)
;
_computing_publication_material
;
PLATON (Spek, 2009) and publCIF (Westrip, 2010)
;
loop_
    _atom_site_type_symbol
    _atom_site_label
    _atom_site_fract_x
    _atom_site_fract_y
    _atom_site_fract_z
    _atom_site_U_iso_or_equiv
    _atom_site_adp_type
    _atom_site_calc_flag
    _atom_site_occupancy
    _atom_site_disorder_assembly
    _atom_site_disorder_group
    Br Br1 0.64866(2) 0.38834(2) 0.63298(2) 0.02162(12) Uani d 1 . .
    P P1 0.67384(4) 0.61073(4) 0.77021(4) 0.00659(15) Uani d 1 . .
    Cl Cl1 0.80208(4) 0.46666(4) 1.00873(4) 0.01662(16) Uani d 1 . .
    Cl Cl2 0.88621(4) 0.41641(5) 1.17643(4) 0.02132(17) Uani d 1 . .
    N N1 0.61012(14) 0.52543(15) 0.75374(13) 0.0112(4) Uani d 1 . .
    H H1 0.619(2) 0.4854(17) 0.7247(17) 0.013 Uiso d 1 . .
    C C1 0.78312(15) 0.57703(17) 0.82238(14) 0.0077(5) Uani d 1 . .
    C C2 0.80581(16) 0.48708(17) 0.82314(15) 0.0107(5) Uani d 1 . .
    H H2 0.7643 0.4441 0.7977 0.013 Uiso calc 1 . .
    C C3 0.89130(17) 0.46215(19) 0.86238(16) 0.0146(5) Uani d 1 . .
    H H3 0.9068 0.4022 0.8639 0.017 Uiso calc 1 . .
    C C4 0.95309(17) 0.5265(2) 0.89913(16) 0.0151(5) Uani d 1 . .
    H H4 1.0100 0.5096 0.9248 0.018 Uiso calc 1 . .
    C C5 0.93061(17) 0.61616(19) 0.89792(16) 0.0143(5) Uani d 1 . .
    H H5 0.9726 0.6590 0.9224 0.017 Uiso calc 1 . .
    C C6 0.84553(16) 0.64224(18) 0.86028(15) 0.0105(5) Uani d 1 . .
    H H6 0.8303 0.7021 0.8602 0.013 Uiso calc 1 . .
    C C7 0.66066(16) 0.66197(17) 0.67754(15) 0.0097(5) Uani d 1 . .
    C C8 0.58964(17) 0.6405(2) 0.60814(16) 0.0154(5) Uani d 1 . .
    H H8 0.5494 0.5999 0.6100 0.018 Uiso calc 1 . .
    C C9 0.57900(18) 0.6797(2) 0.53601(16) 0.0190(6) Uani d 1 . .
    H H9 0.5317 0.6655 0.4898 0.023 Uiso calc 1 . .
    C C10 0.63935(19) 0.7401(2) 0.53352(16) 0.0178(6) Uani d 1 . .
    H H10 0.6326 0.7659 0.4854 0.021 Uiso calc 1 . .
    C C11 0.71012(18) 0.76242(19) 0.60279(17) 0.0158(6) Uani d 1 . .
    H H11 0.7501 0.8031 0.6007 0.019 Uiso calc 1 . .
    C C12 0.72098(17) 0.72393(18) 0.67497(16) 0.0123(5) Uani d 1 . .
    H H12 0.7679 0.7391 0.7212 0.015 Uiso calc 1 . .
    C C13 0.64931(15) 0.69184(17) 0.82921(15) 0.0084(5) Uani d 1 . .
    C C14 0.66580(16) 0.67095(18) 0.90835(15) 0.0115(5) Uani d 1 . .
    H H14 0.6924 0.6172 0.9305 0.014 Uiso calc 1 . .
    C C15 0.64235(18) 0.73048(19) 0.95346(16) 0.0143(5) Uani d 1 . .
    H H15 0.6519 0.7162 1.0055 0.017 Uiso calc 1 . .
    C C16 0.60443(17) 0.81180(18) 0.92062(16) 0.0148(5) Uani d 1 . .
    H H16 0.5890 0.8519 0.9510 0.018 Uiso calc 1 . .
    C C17 0.58951(18) 0.83340(19) 0.84306(17) 0.0163(6) Uani d 1 . .
    H H17 0.5647 0.8882 0.8218 0.020 Uiso calc 1 . .
    C C18 0.61150(17) 0.77332(18) 0.79696(16) 0.0134(5) Uani d 1 . .
    H H18 0.6009 0.7876 0.7447 0.016 Uiso calc 1 . .
    C C19 0.54401(15) 0.51184(17) 0.78478(14) 0.0089(5) Uani d 1 . .
    H H19 0.5465 0.5627 0.8194 0.011 Uiso calc 1 . .
    C C20 0.55975(19) 0.4261(2) 0.83400(18) 0.0231(7) Uani d 1 . .
    H H20A 0.6181 0.4261 0.8739 0.028 Uiso calc 1 . .
    H H20B 0.5222 0.4253 0.8614 0.028 Uiso calc 1 . .
    C C21 0.5447(2) 0.3415(2) 0.7836(3) 0.0352(9) Uani d 1 . .
    H H21A 0.5515 0.2891 0.8168 0.042 Uiso calc 1 . .
    H H21B 0.5868 0.3382 0.7612 0.042 Uiso calc 1 . .
    C C22 0.79291(18) 0.4616(2) 1.10118(17) 0.0178(6) Uani d 1 . .
    H H22A 0.7831 0.5215 1.1164 0.021 Uiso calc 1 . .
    H H22B 0.7443 0.4247 1.0955 0.021 Uiso calc 1 . .
loop_
    _atom_site_aniso_label
    _atom_site_aniso_U_11
    _atom_site_aniso_U_22
    _atom_site_aniso_U_33
    _atom_site_aniso_U_12
    _atom_site_aniso_U_13
    _atom_site_aniso_U_23
    Br1 0.02498(19) 0.01596(17) 0.0295(2) -0.00524(11) 0.01685(14) -0.00967(12)
    P1 0.0049(3) 0.0080(3) 0.0064(3) -0.0004(2) 0.0019(2) -0.0009(2)
    Cl1 0.0175(3) 0.0173(3) 0.0136(3) 0.0011(2) 0.0049(2) 0.0002(2)
    Cl2 0.0207(3) 0.0256(4) 0.0166(3) 0.0007(3) 0.0065(3) 0.0065(3)
    N1 0.0089(10) 0.0127(11) 0.0148(11) -0.0054(8) 0.0075(9) -0.0065(9)
    C1 0.0056(11) 0.0111(12) 0.0059(11) 0.0000(9) 0.0018(9) 0.0011(9)
    C2 0.0104(12) 0.0108(12) 0.0103(12) -0.0009(10) 0.0038(10) -0.0004(9)
    C3 0.0146(13) 0.0147(13) 0.0142(13) 0.0049(10) 0.0058(11) 0.0021(10)
    C4 0.0094(12) 0.0252(15) 0.0102(12) 0.0029(11) 0.0036(10) 0.0026(11)
    C5 0.0087(12) 0.0212(14) 0.0106(12) -0.0057(10) 0.0014(10) -0.0026(10)
    C6 0.0111(12) 0.0101(12) 0.0095(11) -0.0016(10) 0.0033(10) -0.0013(9)
    C7 0.0111(12) 0.0117(12) 0.0071(11) 0.0043(10) 0.0046(10) 0.0010(9)
    C8 0.0086(12) 0.0236(14) 0.0127(13) -0.0004(11) 0.0032(10) 0.0002(11)
    C9 0.0149(13) 0.0284(16) 0.0094(12) 0.0038(12) 0.0006(11) 0.0017(11)
    C10 0.0229(15) 0.0201(14) 0.0100(12) 0.0072(11) 0.0064(11) 0.0052(11)
    C11 0.0198(14) 0.0129(13) 0.0160(13) 0.0015(11) 0.0087(11) 0.0031(10)
    C12 0.0132(12) 0.0114(12) 0.0111(12) 0.0011(10) 0.0037(10) 0.0007(10)
    C13 0.0063(11) 0.0092(11) 0.0103(11) -0.0017(9) 0.0038(9) -0.0027(9)
    C14 0.0122(12) 0.0108(12) 0.0096(12) -0.0003(10) 0.0024(10) 0.0000(10)
    C15 0.0173(13) 0.0165(13) 0.0089(12) -0.0029(11) 0.0051(10) -0.0027(10)
    C16 0.0161(13) 0.0132(13) 0.0162(13) -0.0019(10) 0.0078(11) -0.0073(10)
    C17 0.0193(14) 0.0101(12) 0.0200(14) 0.0037(10) 0.0084(11) 0.0001(11)
    C18 0.0152(13) 0.0138(13) 0.0119(12) 0.0028(10) 0.0062(10) 0.0028(10)
    C19 0.0068(12) 0.0125(12) 0.0085(11) -0.0028(9) 0.0042(10) -0.0022(9)
    C20 0.0123(13) 0.0358(18) 0.0209(14) 0.0096(12) 0.0067(11) 0.0199(13)
    C21 0.043(2) 0.0136(15) 0.070(3) 0.0149(14) 0.043(2) 0.0217(16)
    C22 0.0172(14) 0.0196(14) 0.0205(14) 0.0039(11) 0.0118(12) 0.0039(11)
_geom_special_details
;
 All esds (except the esd in the dihedral angle between two l.s. planes)
 are estimated using the full covariance matrix.  The cell esds are taken
 into account individually in the estimation of esds in distances, angles
 and torsion angles; correlations between esds in cell parameters are only
 used when they are defined by crystal symmetry.  An approximate (isotropic)
 treatment of cell esds is used for estimating esds involving l.s. planes.
;
loop_
    _geom_bond_atom_site_label_1
    _geom_bond_atom_site_label_2
    _geom_bond_site_symmetry_2
    _geom_bond_distance
    _geom_bond_publ_flag
    P1 C13 . 1.789(3) ?
    P1 N1 . 1.623(2) ?
    P1 C7 . 1.800(3) ?
    P1 C1 . 1.795(2) ?
    Cl1 C22 . 1.778(3) ?
    Cl2 C22 . 1.767(3) ?
    N1 H1 . 0.856(10) ?
    N1 C19 . 1.482(3) ?
    C2 H2 . 0.9300 ?
    C2 C1 . 1.395(4) ?
    C3 H3 . 0.9300 ?
    C3 C2 . 1.396(4) ?
    C4 H4 . 0.9300 ?
    C4 C3 . 1.385(4) ?
    C5 H5 . 0.9300 ?
    C5 C4 . 1.388(4) ?
    C5 C6 . 1.392(4) ?
    C6 H6 . 0.9300 ?
    C6 C1 . 1.403(3) ?
    C8 H8 . 0.9300 ?
    C8 C7 . 1.396(4) ?
    C8 C9 . 1.395(4) ?
    C9 H9 . 0.9300 ?
    C10 H10 . 0.9300 ?
    C10 C9 . 1.389(4) ?
    C11 H11 . 0.9300 ?
    C11 C10 . 1.395(4) ?
    C12 H12 . 0.9300 ?
    C12 C11 . 1.390(4) ?
    C12 C7 . 1.404(4) ?
    C13 C14 . 1.403(4) ?
    C13 C18 . 1.390(4) ?
    C14 H14 . 0.9300 ?
    C14 C15 . 1.385(4) ?
    C15 H15 . 0.9300 ?
    C16 H16 . 0.9300 ?
    C16 C17 . 1.384(4) ?
    C16 C15 . 1.392(4) ?
    C17 H17 . 0.9300 ?
    C18 H18 . 0.9300 ?
    C18 C17 . 1.390(4) ?
    C19 C19 2_656 1.530(5) ?
    C19 H19 . 0.9800 ?
    C19 C20 . 1.526(4) ?
    C20 H20A . 0.9700 ?
    C20 H20B . 0.9700 ?
    C21 C21 2_656 1.527(8) ?
    C21 H21A . 0.9700 ?
    C21 H21B . 0.9700 ?
    C21 C20 . 1.524(5) ?
    C22 H22A . 0.9700 ?
    C22 H22B . 0.9700 ?
loop_
    _geom_angle_atom_site_label_1
    _geom_angle_atom_site_label_2
    _geom_angle_atom_site_label_3
    _geom_angle_site_symmetry_1
    _geom_angle_site_symmetry_3
    _geom_angle
    _geom_angle_publ_flag
    C13 P1 C7 . . 108.80(12) ?
    C13 P1 C1 . . 108.61(12) ?
    N1 P1 C13 . . 109.47(12) ?
    N1 P1 C7 . . 110.03(12) ?
    N1 P1 C1 . . 111.00(12) ?
    C1 P1 C7 . . 108.89(12) ?
    P1 N1 H1 . . 113(2) ?
    C19 N1 P1 . . 126.91(18) ?
    C19 N1 H1 . . 121(2) ?
    C6 C1 P1 . . 119.42(19) ?
    C2 C1 P1 . . 120.07(19) ?
    C2 C1 C6 . . 120.5(2) ?
    C3 C2 H2 . . 120.3 ?
    C1 C2 C3 . . 119.5(2) ?
    C1 C2 H2 . . 120.3 ?
    C4 C3 H3 . . 119.9 ?
    C4 C3 C2 . . 120.1(3) ?
    C2 C3 H3 . . 119.9 ?
    C5 C4 H4 . . 119.8 ?
    C3 C4 C5 . . 120.4(2) ?
    C3 C4 H4 . . 119.8 ?
    C6 C5 H5 . . 119.8 ?
    C4 C5 H5 . . 119.8 ?
    C4 C5 C6 . . 120.3(2) ?
    C5 C6 H6 . . 120.4 ?
    C5 C6 C1 . . 119.1(2) ?
    C1 C6 H6 . . 120.4 ?
    C12 C7 P1 . . 120.3(2) ?
    C8 C7 P1 . . 119.7(2) ?
    C8 C7 C12 . . 120.0(2) ?
    C7 C8 H8 . . 120.0 ?
    C9 C8 H8 . . 120.0 ?
    C9 C8 C7 . . 120.1(3) ?
    C8 C9 H9 . . 120.1 ?
    C10 C9 C8 . . 119.8(3) ?
    C10 C9 H9 . . 120.1 ?
    C11 C10 H10 . . 119.8 ?
    C9 C10 C11 . . 120.4(3) ?
    C9 C10 H10 . . 119.8 ?
    C12 C11 H11 . . 119.9 ?
    C12 C11 C10 . . 120.2(3) ?
    C10 C11 H11 . . 119.9 ?
    C11 C12 H12 . . 120.2 ?
    C11 C12 C7 . . 119.6(2) ?
    C7 C12 H12 . . 120.2 ?
    C14 C13 P1 . . 119.1(2) ?
    C18 C13 P1 . . 121.0(2) ?
    C18 C13 C14 . . 119.9(2) ?
    C13 C14 H14 . . 120.0 ?
    C15 C14 C13 . . 119.9(2) ?
    C15 C14 H14 . . 120.0 ?
    C14 C15 C16 . . 119.7(2) ?
    C14 C15 H15 . . 120.1 ?
    C16 C15 H15 . . 120.1 ?
    C17 C16 H16 . . 119.8 ?
    C17 C16 C15 . . 120.5(2) ?
    C15 C16 H16 . . 119.8 ?
    C16 C17 C18 . . 120.1(3) ?
    C16 C17 H17 . . 120.0 ?
    C18 C17 H17 . . 120.0 ?
    C13 C18 H18 . . 120.1 ?
    C17 C18 C13 . . 119.8(2) ?
    C17 C18 H18 . . 120.1 ?
    N1 C19 C19 . 2_656 109.1(2) ?
    N1 C19 H19 . . 108.1 ?
    N1 C19 C20 . . 111.6(2) ?
    C19 C19 H19 2_656 . 108.1 ?
    C20 C19 C19 . 2_656 111.81(18) ?
    C20 C19 H19 . . 108.1 ?
    C19 C20 H20A . . 109.1 ?
    C19 C20 H20B . . 109.1 ?
    C21 C20 C19 . . 112.6(3) ?
    C21 C20 H20A . . 109.1 ?
    C21 C20 H20B . . 109.1 ?
    H20A C20 H20B . . 107.8 ?
    C21 C21 H21A 2_656 . 109.5 ?
    C21 C21 H21B 2_656 . 109.5 ?
    H21A C21 H21B . . 108.0 ?
    C20 C21 C21 . 2_656 110.9(2) ?
    C20 C21 H21A . . 109.5 ?
    C20 C21 H21B . . 109.5 ?
    Cl1 C22 H22A . . 109.4 ?
    Cl1 C22 H22B . . 109.4 ?
    Cl2 C22 Cl1 . . 111.12(15) ?
    Cl2 C22 H22A . . 109.4 ?
    Cl2 C22 H22B . . 109.4 ?
    H22A C22 H22B . . 108.0 ?
loop_
    _geom_torsion_atom_site_label_1
    _geom_torsion_atom_site_label_2
    _geom_torsion_atom_site_label_3
    _geom_torsion_atom_site_label_4
    _geom_torsion_site_symmetry_1
    _geom_torsion_site_symmetry_2
    _geom_torsion_site_symmetry_3
    _geom_torsion_site_symmetry_4
    _geom_torsion
    _geom_torsion_publ_flag
    P1 C13 C14 C15 . . . . -176.0(2) ?
    P1 C13 C18 C17 . . . . 177.0(2) ?
    P1 N1 C19 C19 . . . 2_656 115.00(18) ?
    P1 N1 C19 C20 . . . . -121.0(2) ?
    N1 P1 C13 C14 . . . . 68.0(2) ?
    N1 P1 C13 C18 . . . . -109.6(2) ?
    N1 P1 C7 C12 . . . . -166.0(2) ?
    N1 P1 C7 C8 . . . . 14.6(3) ?
    N1 P1 C1 C6 . . . . -163.30(19) ?
    N1 P1 C1 C2 . . . . 18.5(2) ?
    N1 C19 C20 C21 . . . . -69.6(3) ?
    C1 P1 C13 C14 . . . . -53.3(2) ?
    C1 P1 C13 C18 . . . . 129.0(2) ?
    C1 P1 N1 C19 . . . . 117.0(2) ?
    C1 P1 C7 C12 . . . . -44.1(2) ?
    C1 P1 C7 C8 . . . . 136.4(2) ?
    C3 C2 C1 P1 . . . . 178.5(2) ?
    C3 C2 C1 C6 . . . . 0.4(4) ?
    C4 C5 C6 C1 . . . . -1.2(4) ?
    C4 C3 C2 C1 . . . . -1.0(4) ?
    C5 C6 C1 P1 . . . . -177.4(2) ?
    C5 C6 C1 C2 . . . . 0.7(4) ?
    C5 C4 C3 C2 . . . . 0.6(4) ?
    C6 C5 C4 C3 . . . . 0.5(4) ?
    C7 P1 C13 C14 . . . . -171.7(2) ?
    C7 P1 C13 C18 . . . . 10.7(2) ?
    C7 P1 N1 C19 . . . . -122.4(2) ?
    C7 P1 C1 C6 . . . . 75.4(2) ?
    C7 P1 C1 C2 . . . . -102.7(2) ?
    C7 C12 C11 C10 . . . . 0.5(4) ?
    C7 C8 C9 C10 . . . . 0.1(4) ?
    C9 C8 C7 P1 . . . . -179.9(2) ?
    C9 C8 C7 C12 . . . . 0.7(4) ?
    C11 C12 C7 P1 . . . . 179.6(2) ?
    C11 C12 C7 C8 . . . . -1.0(4) ?
    C11 C10 C9 C8 . . . . -0.6(4) ?
    C12 C11 C10 C9 . . . . 0.3(4) ?
    C13 P1 N1 C19 . . . . -2.9(3) ?
    C13 P1 C7 C12 . . . . 74.1(2) ?
    C13 P1 C7 C8 . . . . -105.4(2) ?
    C13 P1 C1 C6 . . . . -42.9(2) ?
    C13 P1 C1 C2 . . . . 138.9(2) ?
    C13 C14 C15 C16 . . . . -1.6(4) ?
    C13 C18 C17 C16 . . . . -0.6(4) ?
    C14 C13 C18 C17 . . . . -0.6(4) ?
    C15 C16 C17 C18 . . . . 0.7(4) ?
    C17 C16 C15 C14 . . . . 0.4(4) ?
    C18 C13 C14 C15 . . . . 1.7(4) ?
    C19 C19 C20 C21 2_656 . . . 52.9(3) ?
    C21 C21 C20 C19 2_656 . . . -55.1(4) ?
loop_
    _geom_hbond_atom_site_label_D
    _geom_hbond_atom_site_label_H
    _geom_hbond_atom_site_label_A
    _geom_hbond_site_symmetry_A
    _geom_hbond_distance_DH
    _geom_hbond_distance_HA
    _geom_hbond_distance_DA
    _geom_hbond_angle_DHA
    N1 H1 Br1 . 0.86(3) 2.43(3) 3.285(2) 172(3)
    C6 H6 Br1 4_656 0.93 2.80 3.670(3) 157
    C15 H15 Br1 6_566 0.93 2.84 3.718(3) 158
    C22 H22A Br1 6_566 0.97 2.80 3.562(3) 136
    C22 H22B Cg 6_566 0.97 2.538 3.479 163
_iucr_refine_instructions_details
;
TITL BISFOS in C2/c #15
REM reset to C2/c #15
CELL 1.54184 17.191066 14.902695 18.449229 90 114.2547 90
ZERR 4 0.000224 0.000128 0.000232 0 0.0015 0
LATT 7
SYMM -X,+Y,0.5-Z
SFAC C H Br Cl N P
UNIT 176 184 8 16 8 8
DFIX 0.86 0.01 H1 N1
L.S. 4
PLAN  3
MPLA 6 C1 C2 C3 C4 C5 C6
MPLA 6 C7 C8 C9 C10 C11 C12
MPLA C13 C14 C15 C16 C17 C18
BOND
BOND $H
CONF
MORE -1
LIST 8
fmap 2
acta
REM <olex2.extras>
REM <HklSrc "%.\\BISFOS.hkl">
REM </olex2.extras>
WGHT    0.041000   29.417299
EXTI    0.000255
FVAR       1.95834
BR1   3    0.648656    0.388342    0.632982    11.00000    0.02498    0.01596 =
         0.02952   -0.00967    0.01685   -0.00524
P1    6    0.673844    0.610732    0.770210    11.00000    0.00494    0.00799 =
         0.00640   -0.00085    0.00188   -0.00042
CL1   4    0.802076    0.466657    1.008732    11.00000    0.01748    0.01735 =
         0.01356    0.00016    0.00490    0.00108
CL2   4    0.886207    0.416412    1.176431    11.00000    0.02068    0.02564 =
         0.01656    0.00654    0.00654    0.00070
C5    1    0.930607    0.616162    0.897920    11.00000    0.00872    0.02120 =
         0.01056   -0.00259    0.00140   -0.00570
AFIX  43
H5    2    0.972598    0.659010    0.922386    11.00000   -1.20000
AFIX   0
C13   1    0.649310    0.691836    0.829211    11.00000    0.00625    0.00920 =
         0.01028   -0.00274    0.00379   -0.00166
C12   1    0.720976    0.723926    0.674973    11.00000    0.01316    0.01136 =
         0.01108    0.00074    0.00370    0.00109
AFIX  43
H12   2    0.767889    0.739125    0.721248    11.00000   -1.20000
AFIX   0
C6    1    0.845535    0.642242    0.860277    11.00000    0.01110    0.01011 =
         0.00954   -0.00135    0.00333   -0.00159
AFIX  43
H6    2    0.830273    0.702116    0.860249    11.00000   -1.20000
AFIX   0
N1    5    0.610116    0.525427    0.753743    11.00000    0.00885    0.01266 =
         0.01478   -0.00647    0.00749   -0.00536
H1    2    0.618996    0.485385    0.724708    11.00000   -1.20000
C11   1    0.710122    0.762423    0.602794    11.00000    0.01977    0.01289 =
         0.01600    0.00314    0.00870    0.00146
AFIX  43
H11   2    0.750139    0.803138    0.600687    11.00000   -1.20000
AFIX   0
C8    1    0.589638    0.640450    0.608139    11.00000    0.00857    0.02364 =
         0.01274    0.00017    0.00321   -0.00037
AFIX  43
H8    2    0.549373    0.599895    0.609980    11.00000   -1.20000
AFIX   0
C14   1    0.665798    0.670952    0.908346    11.00000    0.01222    0.01081 =
         0.00956   -0.00003    0.00242   -0.00025
AFIX  43
H14   2    0.692446    0.617187    0.930480    11.00000   -1.20000
AFIX   0
C7    1    0.660664    0.661974    0.677536    11.00000    0.01107    0.01165 =
         0.00710    0.00095    0.00456    0.00432
C16   1    0.604432    0.811805    0.920619    11.00000    0.01608    0.01323 =
         0.01619   -0.00727    0.00776   -0.00190
AFIX  43
H16   2    0.589005    0.851945    0.951017    11.00000   -1.20000
AFIX   0
C19   1    0.544006    0.511841    0.784778    11.00000    0.00679    0.01249 =
         0.00847   -0.00220    0.00418   -0.00284
AFIX  13
H19   2    0.546532    0.562676    0.819374    11.00000   -1.20000
AFIX   0
C18   1    0.611496    0.773316    0.796955    11.00000    0.01516    0.01379 =
         0.01186    0.00277    0.00619    0.00277
AFIX  43
H18   2    0.600940    0.787579    0.744667    11.00000   -1.20000
AFIX   0
C17   1    0.589507    0.833404    0.843059    11.00000    0.01928    0.01008 =
         0.02001    0.00010    0.00840    0.00374
AFIX  43
H17   2    0.564735    0.888190    0.821757    11.00000   -1.20000
AFIX   0
C21   1    0.544695    0.341532    0.783574    11.00000    0.04264    0.01359 =
         0.06963    0.02172    0.04342    0.01491
AFIX  23
H21A  2    0.551510    0.289147    0.816846    11.00000   -1.20000
H21B  2    0.586786    0.338151    0.761239    11.00000   -1.20000
AFIX   0
C4    1    0.953091    0.526542    0.899132    11.00000    0.00942    0.02525 =
         0.01024    0.00257    0.00364    0.00288
AFIX  43
H4    2    1.010026    0.509634    0.924793    11.00000   -1.20000
AFIX   0
C3    1    0.891298    0.462151    0.862382    11.00000    0.01463    0.01470 =
         0.01423    0.00206    0.00582    0.00487
AFIX  43
H3    2    0.906791    0.402164    0.863854    11.00000   -1.20000
AFIX   0
C2    1    0.805812    0.487082    0.823136    11.00000    0.01038    0.01083 =
         0.01033   -0.00040    0.00381   -0.00086
AFIX  43
H2    2    0.764323    0.444067    0.797696    11.00000   -1.20000
AFIX   0
C22   1    0.792910    0.461606    1.101180    11.00000    0.01719    0.01964 =
         0.02052    0.00391    0.01185    0.00389
AFIX  23
H22A  2    0.783143    0.521455    1.116371    11.00000   -1.20000
H22B  2    0.744281    0.424664    1.095492    11.00000   -1.20000
AFIX   0
C1    1    0.783121    0.577035    0.822383    11.00000    0.00559    0.01107 =
         0.00590    0.00106    0.00183   -0.00002
C15   1    0.642348    0.730480    0.953462    11.00000    0.01726    0.01646 =
         0.00885   -0.00265    0.00507   -0.00291
AFIX  43
H15   2    0.651904    0.716159    1.005507    11.00000   -1.20000
AFIX   0
C20   1    0.559747    0.426078    0.833997    11.00000    0.01233    0.03580 =
         0.02090    0.01995    0.00667    0.00963
AFIX  23
H20A  2    0.618081    0.426087    0.873885    11.00000   -1.20000
H20B  2    0.522218    0.425338    0.861434    11.00000   -1.20000
AFIX   0
C10   1    0.639354    0.740131    0.533523    11.00000    0.02286    0.02011 =
         0.01001    0.00521    0.00641    0.00716
AFIX  43
H10   2    0.632557    0.765891    0.485372    11.00000   -1.20000
AFIX   0
C9    1    0.579003    0.679729    0.536013    11.00000    0.01492    0.02839 =
         0.00941    0.00173    0.00059    0.00377
AFIX  43
H9    2    0.531655    0.665502    0.489766    11.00000   -1.20000
AFIX   0
HKLF 4
REM  BISFOS in C2/c #15
REM R1 =  0.0382 for    4203 Fo > 4sig(Fo)  and  0.0386 for all    4256 data
REM    248 parameters refined using      1 restraints
END
WGHT      0.0410     29.4171
REM Highest difference peak  1.544,  deepest hole -1.497,  1-sigma level  0.093
Q1    1   0.5698  0.5148  0.9764  11.00000  0.05    1.54
Q2    1   0.6149  0.4225  0.5976  11.00000  0.05    0.98
Q3    1   0.7224  0.5996  0.7911  11.00000  0.05    0.46
  REM The information below was added by Olex2.
  REM
  REM R1 = 0.0382 for 4203 Fo > 4sig(Fo) and 0.0386 for all 17088 data
  REM n/a parameters refined using n/a restraints
  REM Highest difference peak 1.54, deepest hole -1.50
  REM Mean Shift 0, Max Shift 0.001.
  REM +++ Tabular Listing of Refinement Information +++
  REM R1_all = 0.0386
  REM R1_gt = 0.0382
  REM wR_ref = 0.0978
  REM GOOF = 1.038
  REM Shift_max = 0.001
  REM Shift_mean = 0
  REM Reflections_all = 17088
  REM Reflections_gt = 4203
  REM Parameters = n/a
  REM Hole = -1.50
  REM Peak = 1.54
  REM Flack = n/a
;
