# Supplementary material for: Crystal structure of (±)-[trans-cyclo­hexane-1,2-diylbis(aza­nedi­yl)]di­phospho­nium dibromide dichloro­methane disolvate
Source: Acta Crystallogr E Crystallogr Commun. 2016 Mar 31;72(Pt 4):559–62. doi: 10.1107/S2056989016004576 (PMC4910354; doi:10.1107/S2056989016004576)
Supplement: Supplementary file 2 [file e-72-00559-Isup2.hkl]

#
# h,k,l, Fo-squared, sigma(Fo-squared), Fc-squared, phi(calc),
# d-spacing and 1/sqrt(w), where w is weight used in the refinement
#
data_I
_shelx_title 'BISFOS in C2/c'
_shelx_refln_list_code          8
_shelx_F_calc_maximum      555.19
_exptl_crystal_F_000      1968.00
_reflns_d_resolution_high  0.8074

loop_
 _space_group_symop_operation_xyz
 'x, y, z'
 '-x, y, -z+1/2'
 'x+1/2, y+1/2, z'
 '-x+1/2, y+1/2, -z+1/2'
 '-x, -y, -z'
 'x, -y, z-1/2'
 '-x+1/2, -y+1/2, -z'
 'x+1/2, -y+1/2, z-1/2'

_cell_length_a    17.1911
_cell_length_b    14.9027
_cell_length_c    18.4492
_cell_angle_alpha  90.000
_cell_angle_beta  114.255
_cell_angle_gamma  90.000

loop_
 _refln_index_h
 _refln_index_k
 _refln_index_l
 _refln_F_squared_meas
 _refln_F_squared_sigma
 _refln_F_squared_calc
 _refln_phase_calc
 _refln_d_spacing
 _shelx_refinement_sigma
 2 0 0 46725.492 144.990 49364.785 180.00 7.83679 2323.577
 6 0 0 16464.275 346.416 19818.062 0.00 2.61226 1121.583
 8 0 0 3070.548 117.216 2286.472 180.00 1.95920 315.598
 10 0 0 1997.629 111.150 2529.731 180.00 1.56736 301.424
 12 0 0 1556.009 77.848 1411.352 180.00 1.30613 229.299
 14 0 0 1176.844 101.071 1047.668 0.00 1.11954 210.479
 16 0 0 5575.140 209.608 6186.697 180.00 0.97960 529.250
 18 0 0 1583.849 64.998 1477.492 0.00 0.87075 229.302
 1 1 0 6339.288 116.526 5405.693 0.00 10.80004 486.512
 3 1 0 297.477 13.375 757.443 180.00 4.93033 136.250
 5 1 0 4247.236 48.989 3408.930 180.00 3.06759 365.746
 7 1 0 66215.594 288.540 68079.219 0.00 2.21423 3117.245
 9 1 0 60386.387 400.939 61801.684 180.00 1.72974 2878.846
 11 1 0 4520.762 129.738 4542.771 180.00 1.41840 429.919
 13 1 0 30055.867 426.560 30047.670 0.00 1.20173 1607.465
 15 1 0 6200.958 192.971 6515.211 180.00 1.04235 543.042
 17 1 0 75.493 16.742 73.865 180.00 0.92022 49.784
 19 1 0 155.744 12.454 169.326 180.00 0.82366 71.054
 0 2 0 25092.203 230.403 21833.312 0.00 7.45135 1269.000
 2 2 0 99.954 10.951 174.115 180.00 5.40002 67.470
 4 2 0 7480.313 137.428 6587.164 0.00 3.46810 548.729
 6 2 0 47.733 8.348 50.263 0.00 2.46516 39.084
 8 2 0 9686.008 145.810 8364.246 180.00 1.89479 640.777
 10 2 0 7927.412 224.775 8080.177 0.00 1.53379 628.566
 12 2 0 10964.875 129.126 11048.817 180.00 1.28652 738.274
 14 2 0 3161.320 116.349 3393.803 180.00 1.10711 359.974
 16 2 0 4298.341 183.489 4389.542 0.00 0.97124 440.278
 18 2 0 41.837 10.018 29.495 0.00 0.86487 33.030
 1 3 0 34647.863 421.653 36106.953 180.00 4.73542 1832.635
 3 3 0 113560.828 675.062 106303.523 0.00 3.60001 4850.204
 5 3 0 60952.445 538.773 55995.023 180.00 2.65102 2751.812
 7 3 0 1201.160 37.619 1163.025 180.00 2.04130 195.770
 9 3 0 13556.720 150.780 14065.312 0.00 1.64344 869.540
 11 3 0 244.613 210.523 41.774 0.00 1.36964 218.078
 13 3 0 1771.728 85.863 1757.605 180.00 1.17164 253.842
 15 3 0 667.782 53.392 739.922 180.00 1.02253 157.389
 17 3 0 3894.939 100.953 3814.828 0.00 0.90649 384.716
 19 3 0 117.030 15.750 75.988 180.00 0.81378 53.846
 0 4 0 22587.951 220.244 27571.971 180.00 3.72567 1392.583
 2 4 0 2275.676 30.557 2203.085 180.00 3.36478 273.484
 4 4 0 63272.285 330.047 65233.344 0.00 2.70001 3003.224
 6 4 0 21110.883 99.872 21824.061 180.00 2.13889 1195.107
 8 4 0 377.075 19.215 188.164 180.00 1.73405 88.673
 10 4 0 36367.488 418.145 37257.867 0.00 1.44472 1886.422
 12 4 0 34947.137 410.247 36072.586 180.00 1.23258 1833.176
 14 4 0 772.752 47.958 949.214 180.00 1.07218 172.701
 16 4 0 4726.370 119.308 4600.368 0.00 0.94740 432.468
 18 4 0 1058.542 50.174 963.374 180.00 0.84790 182.907
 1 5 0 4000.362 39.159 5487.866 180.00 2.92807 436.207
 3 5 0 43273.598 389.603 46823.367 0.00 2.58888 2235.163
 5 5 0 22342.943 110.148 20830.354 180.00 2.16001 1185.271
 7 5 0 6361.884 69.709 6766.604 180.00 1.79020 523.331
 9 5 0 15146.979 264.931 16748.186 0.00 1.50365 994.546
 11 5 0 1249.697 48.727 1250.200 180.00 1.28553 204.386
 13 5 0 1999.200 421.035 1483.467 180.00 1.11768 480.181
 15 5 0 136.753 17.664 108.247 180.00 0.98606 61.637
 17 5 0 2823.399 118.759 2380.267 0.00 0.88080 314.980
 0 6 0 5709.722 73.267 7416.377 180.00 2.48378 534.436
 2 6 0 12225.661 148.973 10228.551 0.00 2.36771 736.330
 4 6 0 9425.749 96.502 10695.595 0.00 2.09783 699.197
 6 6 0 1110.829 29.277 1221.718 180.00 1.80001 195.113
 8 6 0 16550.281 138.822 15372.749 180.00 1.53825 949.128
 10 6 0 1736.681 65.729 1897.255 0.00 1.32551 253.520
 12 6 0 2612.857 102.153 2298.892 0.00 1.15603 301.417
 14 6 0 1891.803 71.267 2015.500 180.00 1.02065 264.024
 16 6 0 446.151 28.735 466.893 180.00 0.91128 121.296
 18 6 0 2043.154 117.214 1873.046 180.00 0.82172 277.069
 1 7 0 6993.894 59.543 6512.252 0.00 2.10958 524.109
 3 7 0 3665.953 48.369 4107.402 180.00 1.97155 381.056
 5 7 0 6480.502 93.968 5924.249 180.00 1.76118 501.307
 7 7 0 471.381 23.499 664.205 0.00 1.54286 137.133
 9 7 0 3710.939 104.520 4045.637 0.00 1.34797 390.731
 11 7 0 213.447 22.358 146.828 0.00 1.18413 74.300
 13 7 0 2217.778 77.266 2619.690 180.00 1.04911 299.132
 15 7 0 4431.400 84.896 4473.250 180.00 0.93802 414.506
 17 7 0 1054.764 52.311 1078.725 0.00 0.84605 190.163
 0 8 0 25661.482 192.752 25496.572 0.00 1.86284 1373.428
 2 8 0 4896.477 59.814 5194.786 180.00 1.81234 443.973
 4 8 0 7418.271 83.849 8164.242 180.00 1.68239 587.547
 6 8 0 27961.625 323.712 27493.627 0.00 1.51669 1484.350
 8 8 0 777.984 57.364 499.508 180.00 1.35000 145.963
 10 8 0 14767.616 147.597 14926.573 180.00 1.19932 911.703
 12 8 0 1822.060 70.943 1614.467 0.00 1.06945 243.571
 14 8 0 1996.610 55.331 1866.215 0.00 0.95958 255.675
 16 8 0 714.436 44.076 591.420 180.00 0.86703 145.668
 1 9 0 10449.532 117.924 11106.068 0.00 1.64669 730.363
 3 9 0 53030.898 391.973 54956.398 180.00 1.57847 2590.464
 5 9 0 2799.829 106.183 2365.207 0.00 1.46414 309.363
 7 9 0 17920.295 221.535 19221.881 0.00 1.33135 1093.227
 9 9 0 2902.893 61.179 2964.766 180.00 1.20001 323.917
 11 9 0 2617.603 60.647 2549.338 180.00 1.08005 300.771
 13 9 0 3960.341 79.905 3683.264 0.00 0.97467 376.054
 15 9 0 575.185 32.628 440.867 180.00 0.88367 125.488
 0 10 0 11532.055 950.151 12157.135 0.00 1.49027 1222.411
 2 10 0 166.142 19.640 214.456 180.00 1.46403 79.290
 4 10 0 13546.850 233.547 13867.166 180.00 1.39293 881.835
 6 10 0 7556.962 129.695 8194.894 0.00 1.29444 598.953
 8 10 0 1281.911 49.166 1469.690 0.00 1.18612 217.114
 10 10 0 8125.899 96.458 8295.938 180.00 1.08000 604.811
 12 10 0 1430.916 43.944 1255.210 0.00 0.98226 208.519
 14 10 0 59.281 12.968 38.285 180.00 0.89510 38.778
 16 10 0 54.124 9.881 25.975 0.00 0.81859 33.762
 1 11 0 644.666 37.582 496.045 0.00 1.34976 134.024
 3 11 0 1908.774 72.925 1753.721 180.00 1.31142 252.799
 5 11 0 7437.264 125.989 7230.370 0.00 1.24361 565.830
 7 11 0 61.716 12.160 24.637 180.00 1.15913 35.193
 9 11 0 5739.478 77.345 5613.446 180.00 1.06932 475.516
 11 11 0 43.753 11.040 17.116 180.00 0.98182 29.795
 13 11 0 35.820 9.794 17.867 0.00 0.90066 28.258
 15 11 0 654.479 30.538 602.631 0.00 0.82740 140.765
 0 12 0 1816.511 123.972 2092.178 180.00 1.24189 284.496
 2 12 0 6582.818 132.941 6243.856 0.00 1.22659 522.114
 4 12 0 216.070 20.293 248.192 0.00 1.18385 86.561
 6 12 0 7713.157 101.764 7396.402 180.00 1.12160 570.658
 8 12 0 1869.279 42.035 1819.912 0.00 1.04892 247.905
 10 12 0 347.314 21.030 268.056 0.00 0.97338 96.180
 12 12 0 862.258 28.381 837.382 180.00 0.90000 163.967
 14 12 0 1222.172 50.299 1082.894 180.00 0.83154 194.668
 1 13 0 3515.056 124.285 3760.297 180.00 1.14331 382.631
 3 13 0 23776.240 280.561 23938.582 0.00 1.11972 1319.200
 5 13 0 943.981 47.606 929.616 0.00 1.07663 176.697
 7 13 0 23905.879 179.558 23593.383 180.00 1.02040 1293.586
 9 13 0 1596.941 41.718 1327.726 0.00 0.95753 216.370
 11 13 0 46.853 11.090 14.628 0.00 0.89318 29.502
 13 13 0 5385.840 91.966 4919.564 180.00 0.83077 448.381
 0 14 0 41369.137 606.048 39564.812 180.00 1.06448 2064.190
 2 14 0 7943.522 150.884 7243.484 0.00 1.05479 580.247
 4 14 0 9597.658 124.738 9530.822 0.00 1.02725 670.818
 6 14 0 17815.170 156.898 16747.451 180.00 0.98578 1009.696
 8 14 0 2091.242 48.678 1966.977 0.00 0.93534 261.212
 10 14 0 1137.826 34.306 1066.526 0.00 0.88059 187.746
 12 14 0 1317.904 42.250 1340.081 180.00 0.82515 209.702
 1 15 0 538.252 55.235 386.863 180.00 0.99152 127.426
 3 15 0 3711.151 85.610 3634.799 0.00 0.97602 370.843
 5 15 0 90.992 13.220 77.314 0.00 0.94708 50.936
 7 15 0 13098.522 124.911 13244.119 180.00 0.90813 834.555
 9 15 0 3338.735 59.919 3304.698 0.00 0.86296 345.867
 11 15 0 1240.887 48.389 1304.639 0.00 0.81496 207.036
 0 16 0 3304.512 150.489 3257.906 180.00 0.93142 370.075
 2 16 0 389.061 30.834 293.528 0.00 0.92491 103.442
 4 16 0 117.463 14.559 73.542 180.00 0.90617 53.095
 6 16 0 426.582 23.658 397.736 0.00 0.87732 113.233
 8 16 0 24.533 6.501 17.649 0.00 0.84120 25.092
 1 17 0 7340.838 99.804 7762.944 0.00 0.87526 576.065
 3 17 0 21980.740 363.282 23412.744 180.00 0.86454 1300.359
 5 17 0 2834.603 57.274 2815.735 0.00 0.84424 315.728
 7 17 0 5011.378 73.711 5326.404 0.00 0.81630 452.617
 0 18 0 3168.719 74.866 3324.672 0.00 0.82793 346.241
 2 18 0 581.725 33.469 620.240 180.00 0.82335 140.030
 4 18 0 1950.264 94.096 1843.072 180.00 0.81004 264.683
 -19 1 1 1306.699 36.537 1179.570 180.00 0.83967 199.478
 -17 1 1 143.645 18.585 85.177 0.00 0.94011 58.675
 -15 1 1 318.267 47.481 225.211 180.00 1.06771 99.511
 -13 1 1 35.173 28.194 57.481 180.00 1.23517 47.658
 -11 1 1 134.193 22.580 126.489 0.00 1.46442 65.836
 -9 1 1 14045.214 221.026 14544.542 0.00 1.79689 905.168
 -7 1 1 412.665 22.840 670.467 180.00 2.32066 135.246
 -5 1 1 25380.529 149.431 25270.684 180.00 3.25780 1357.724
 -3 1 1 720.949 30.452 298.009 180.00 5.32066 119.017
 -1 1 1 5307.782 124.115 5364.202 0.00 10.54598 469.770
 1 1 1 1179.376 34.446 1659.275 180.00 8.10466 221.520
 3 1 1 30707.826 693.729 26517.033 180.00 4.30244 1616.240
 5 1 1 34142.645 165.163 35246.137 0.00 2.82408 1760.180
 7 1 1 11342.066 152.391 12796.233 180.00 2.08826 800.118
 9 1 1 4802.018 115.973 4490.998 180.00 1.65339 429.069
 11 1 1 32759.209 346.623 34674.801 0.00 1.36734 1751.795
 13 1 1 406.015 34.656 509.150 180.00 1.16524 124.685
 15 1 1 8383.559 185.712 8263.963 180.00 1.01499 628.232
 17 1 1 2891.502 77.978 2903.880 0.00 0.89896 324.836
 -18 2 1 2162.309 59.941 2263.870 0.00 0.88239 278.484
 -16 2 1 3377.171 138.098 3432.691 0.00 0.99318 372.964
 -14 2 1 14883.103 619.368 15474.214 180.00 1.13536 1106.961
 -12 2 1 18.983 13.497 33.287 180.00 1.32416 31.977
 -10 2 1 21713.363 217.280 23593.715 0.00 1.58621 1268.672
 -8 2 1 3686.581 65.941 4013.609 0.00 1.97205 380.578
 -6 2 1 6301.905 143.345 8271.025 180.00 2.58725 584.824
 -4 2 1 83579.250 638.883 78100.641 180.00 3.67086 3673.981
 -2 2 1 418.618 14.352 119.590 180.00 5.62588 82.079
 0 2 1 16475.389 298.518 13003.447 0.00 6.81280 918.025
 2 2 1 51328.477 238.204 49197.297 180.00 4.76405 2389.956
 4 2 1 64926.137 180.979 71050.156 0.00 3.17595 3173.026
 6 2 1 14019.011 107.172 11628.576 0.00 2.31381 797.833
 8 2 1 27758.586 259.422 29914.896 180.00 1.80481 1535.929
 10 2 1 2412.316 87.220 3342.135 0.00 1.47478 335.055
 12 2 1 3167.052 101.534 2645.474 0.00 1.24503 326.509
 14 2 1 7787.646 182.143 7947.419 180.00 1.07644 608.405
 16 2 1 69.575 21.319 21.094 0.00 0.94767 39.405
 18 2 1 12165.500 202.835 12519.721 0.00 0.84620 815.171
 -19 3 1 5558.615 105.322 5749.075 180.00 0.82921 482.377
 -17 3 1 2307.079 72.877 2307.146 0.00 0.92549 286.580
 -15 3 1 1025.804 65.874 1172.145 0.00 1.04644 198.764
 -13 3 1 7738.901 172.284 7997.288 180.00 1.20256 606.312
 -11 3 1 842.375 55.702 699.606 0.00 1.41093 161.312
 -9 3 1 631.989 33.943 1179.639 0.00 1.70070 179.318
 -7 3 1 106.496 9.332 246.120 180.00 2.12379 77.622
 -5 3 1 1096.934 20.053 500.583 0.00 2.77091 147.641
 -3 3 1 28979.174 141.471 28928.562 0.00 3.74384 1509.939
 -1 3 1 34893.543 144.175 32650.092 180.00 4.71338 1696.551
 1 3 1 64300.852 506.258 64258.742 180.00 4.41746 3015.166
 3 3 1 33453.895 289.598 33236.148 0.00 3.33253 1711.357
 5 3 1 20679.727 104.301 22649.193 0.00 2.48908 1212.810
 7 3 1 14535.523 121.258 16667.545 180.00 1.94135 955.055
 9 3 1 29845.021 291.611 30639.816 180.00 1.57754 1590.450
 11 3 1 66218.414 743.307 70259.602 0.00 1.32350 3250.030
 13 3 1 103.242 58.473 97.910 180.00 1.13775 79.802
 15 3 1 19011.193 707.361 19002.568 180.00 0.99667 1290.983
 17 3 1 5431.157 144.879 5623.606 0.00 0.88615 486.302
 -18 4 1 514.845 37.803 545.988 0.00 0.86439 132.919
 -16 4 1 3403.025 115.887 3440.745 0.00 0.96773 366.105
 -14 4 1 13002.501 229.825 13477.716 180.00 1.09778 861.890
 -12 4 1 10.866 11.368 3.075 180.00 1.26556 17.209
 -10 4 1 18625.068 242.462 17501.670 0.00 1.48827 1059.164
 -8 4 1 5962.214 82.100 4938.308 180.00 1.79268 457.065
 -6 4 1 22846.369 167.287 20251.217 180.00 2.21718 1182.675
 -4 4 1 711.705 12.306 877.628 180.00 2.79244 159.620
 -2 4 1 77208.930 589.106 72541.633 0.00 3.41739 3428.731
 0 4 1 6132.528 45.613 5473.262 0.00 3.63751 473.324
 2 4 1 21730.838 122.630 20921.316 180.00 3.19288 1180.383
 4 4 1 1975.994 25.985 2153.287 0.00 2.55511 263.918
 6 4 1 8751.592 95.668 7647.932 180.00 2.03777 594.109
 8 4 1 9463.188 155.355 7691.260 0.00 1.66429 618.923
 10 4 1 10280.796 188.484 10246.651 0.00 1.39508 717.061
 12 4 1 14359.905 271.472 13871.203 180.00 1.19596 904.227
 14 4 1 4637.243 137.362 5011.365 180.00 1.04425 450.291
 16 4 1 36.789 13.628 13.649 180.00 0.92548 28.547
 18 4 1 3808.959 96.549 4278.491 0.00 0.83029 398.924
 -19 5 1 1617.427 78.971 1102.279 0.00 0.80941 215.505
 -17 5 1 1709.214 73.379 1701.379 180.00 0.89819 245.748
 -15 5 1 31.768 12.174 1.355 180.00 1.00746 22.057
 -13 5 1 1948.993 89.832 1893.620 0.00 1.14442 265.450
 -11 5 1 12712.045 176.377 12075.836 180.00 1.31948 803.993
 -9 5 1 2501.140 59.259 2047.883 0.00 1.54713 276.275
 -7 5 1 92.596 9.453 125.764 0.00 1.84507 59.041
 -5 5 1 7698.155 66.653 7906.827 0.00 2.22340 581.589
 -3 5 1 1916.524 40.650 1073.320 0.00 2.64085 211.136
 -1 5 1 49260.195 502.984 47328.508 180.00 2.92283 2352.187
 1 5 1 61253.230 536.954 61236.168 0.00 2.84799 2897.342
 3 5 1 2089.769 21.781 2269.860 180.00 2.48386 271.460
 5 5 1 9679.164 131.681 8408.781 180.00 2.06968 638.978
 7 5 1 7221.333 84.543 7509.013 0.00 1.72164 563.560
 9 5 1 829.252 42.480 1077.908 180.00 1.45268 180.941
 11 5 1 305.536 20.282 306.941 180.00 1.24715 97.902
 13 5 1 467.074 36.595 520.290 180.00 1.08814 128.637
 15 5 1 817.112 38.612 668.628 0.00 0.96281 153.242
 17 5 1 374.085 27.116 261.750 180.00 0.86210 98.424
 -18 6 1 1152.097 98.322 1057.662 180.00 0.83670 209.047
 -16 6 1 928.600 36.334 802.822 180.00 0.92934 165.439
 -14 6 1 1758.336 60.885 1547.183 0.00 1.04266 235.987
 -12 6 1 773.060 45.500 934.346 0.00 1.18311 171.109
 -10 6 1 15669.467 232.604 15682.662 180.00 1.35890 963.597
 -8 6 1 1661.683 39.202 1775.381 180.00 1.57873 240.257
 -6 6 1 27683.354 249.916 30151.510 0.00 1.84592 1539.867
 -4 6 1 5126.977 42.452 5399.410 180.00 2.14031 453.144
 -2 6 1 252.586 16.472 843.427 180.00 2.38582 141.392
 0 6 1 3715.877 45.387 4696.388 0.00 2.45714 403.355
 2 6 1 270.114 19.903 43.251 180.00 2.30543 62.584
 4 6 1 436.475 17.707 31.249 0.00 2.02766 72.476
 6 6 1 5143.662 86.657 4529.049 180.00 1.73848 429.464
 8 6 1 30529.123 192.641 32182.613 0.00 1.48892 1627.742
 10 6 1 6437.700 100.460 7080.047 180.00 1.28686 539.735
 12 6 1 17718.738 286.141 17646.232 180.00 1.12566 1061.401
 14 6 1 27026.395 357.355 25296.814 0.00 0.99647 1419.203
 16 6 1 8291.692 151.757 8354.773 180.00 0.89173 620.431
 -17 7 1 13740.615 326.101 14677.989 180.00 0.86143 935.865
 -15 7 1 1795.928 52.341 1712.107 180.00 0.95637 242.934
 -13 7 1 12608.137 199.174 13184.932 0.00 1.07113 840.029
 -11 7 1 2151.967 58.683 2088.728 180.00 1.21051 270.169
 -9 7 1 1799.134 64.200 1486.781 0.00 1.37903 234.896
 -7 7 1 2100.205 47.863 1802.042 0.00 1.57757 253.581
 -5 7 1 3267.723 59.450 2047.825 180.00 1.79504 293.027
 -3 7 1 8989.865 79.427 9683.040 180.00 1.99422 659.197
 -1 7 1 885.368 36.862 1059.417 180.00 2.10762 180.286
 1 7 1 85555.945 294.917 84326.250 0.00 2.07904 3827.483
 3 7 1 21137.508 109.166 19593.947 180.00 1.92397 1132.770
 5 7 1 56500.020 351.799 52350.461 180.00 1.71118 2560.863
 7 7 1 38560.812 293.623 38580.816 0.00 1.49832 1929.308
 9 7 1 61.146 9.792 51.292 0.00 1.31088 41.308
 11 7 1 8541.542 120.839 9255.047 180.00 1.15394 645.404
 13 7 1 132.335 20.529 117.356 0.00 1.02457 63.607
 15 7 1 4752.621 104.714 4371.622 0.00 0.91793 421.096
 17 7 1 253.309 23.550 199.455 180.00 0.82944 83.842
 -16 8 1 824.015 35.584 887.058 180.00 0.88253 167.343
 -14 8 1 28.921 8.727 20.346 180.00 0.97780 27.562
 -12 8 1 6018.117 100.513 6343.325 0.00 1.09078 508.788
 -10 8 1 9588.617 115.112 9505.032 180.00 1.22388 668.166
 -8 8 1 6779.055 136.886 6224.770 180.00 1.37712 525.688
 -6 8 1 38445.941 580.676 37133.309 0.00 1.54386 1953.270
 -4 8 1 12096.357 130.396 11423.785 180.00 1.70407 766.633
 -2 8 1 2553.118 50.520 3158.587 180.00 1.82042 322.844
 0 8 1 247.815 23.816 243.954 0.00 1.85152 88.784
 2 8 1 8424.565 76.407 8122.354 0.00 1.78395 601.171
 4 8 1 368.142 22.784 325.122 0.00 1.64554 103.435
 6 8 1 7413.708 129.823 6751.569 180.00 1.47934 551.070
 8 8 1 13550.780 119.790 13521.571 0.00 1.31629 848.639
 10 8 1 5419.451 89.352 5668.575 180.00 1.17046 474.067
 12 8 1 4440.824 108.957 4852.653 180.00 1.04526 433.546
 14 8 1 16589.717 196.521 16123.223 0.00 0.93940 981.303
 16 8 1 2677.753 81.735 2325.092 180.00 0.85013 297.601
 -17 9 1 242.952 22.221 208.705 0.00 0.81877 83.968
 -15 9 1 925.021 42.581 910.440 180.00 0.89897 173.629
 -13 9 1 2290.976 56.416 2133.030 180.00 0.99225 274.791
 -11 9 1 3983.171 75.624 3806.045 180.00 1.09995 380.173
 -9 9 1 28430.990 166.434 29273.197 0.00 1.22176 1514.453
 -7 9 1 2963.746 133.068 2854.191 180.00 1.35346 341.747
 -5 9 1 1601.901 61.973 1924.463 180.00 1.48342 250.678
 -3 9 1 1643.000 50.412 1767.294 0.00 1.59003 241.492
 -1 9 1 674.069 28.515 449.370 180.00 1.64576 129.220
 1 9 1 25612.305 265.576 22809.756 0.00 1.63204 1310.236
 3 9 1 12786.773 127.090 11238.330 180.00 1.55373 770.842
 5 9 1 9127.786 193.693 7751.477 180.00 1.43503 626.381
 7 9 1 155.604 14.993 98.928 0.00 1.30241 60.943
 9 9 1 668.824 35.291 694.400 0.00 1.17362 149.040
 11 9 1 4724.769 80.022 4260.316 0.00 1.05699 411.161
 13 9 1 7590.889 105.979 7548.297 180.00 0.95490 574.316
 15 9 1 112.263 15.168 176.966 0.00 0.86682 69.585
 -16 10 1 8922.842 167.347 8287.418 0.00 0.83160 632.028
 -14 10 1 2618.509 67.221 2341.947 180.00 0.90984 293.401
 -12 10 1 90.321 13.405 112.968 0.00 0.99871 57.441
 -10 10 1 32.614 13.335 2.505 0.00 1.09784 23.388
 -8 10 1 7158.518 102.469 6569.764 180.00 1.20439 535.250
 -6 10 1 67.144 11.444 108.595 180.00 1.31120 54.168
 -4 10 1 83.588 24.821 54.738 180.00 1.40516 50.162
 -2 10 1 22100.949 191.633 22888.352 0.00 1.46829 1250.148
 0 10 1 1666.131 54.370 2021.758 180.00 1.48445 255.015
 2 10 1 2626.815 70.325 2576.045 180.00 1.44895 304.181
 4 10 1 36518.879 402.954 37096.293 0.00 1.37180 1880.777
 6 10 1 7073.255 95.467 6583.908 180.00 1.27098 533.026
 8 10 1 8184.362 120.796 8303.859 180.00 1.16306 610.327
 10 10 1 935.550 35.448 704.220 0.00 1.05879 158.957
 12 10 1 591.350 30.736 489.961 0.00 0.96342 129.666
 14 10 1 953.352 36.339 702.875 180.00 0.87866 159.665
 -15 11 1 40.037 9.280 62.143 180.00 0.83992 41.261
 -13 11 1 16773.291 153.729 16641.992 180.00 0.91448 991.210
 -11 11 1 980.869 35.156 862.297 180.00 0.99670 170.682
 -9 11 1 20603.482 171.605 20723.176 0.00 1.08463 1164.913
 -7 11 1 5224.280 77.777 5439.729 180.00 1.17363 460.864
 -5 11 1 3258.623 66.794 3455.925 180.00 1.25536 351.441
 -3 11 1 15377.698 192.152 15587.615 0.00 1.31802 947.729
 -1 11 1 5146.332 125.413 4793.600 0.00 1.34924 448.048
 1 11 1 1824.056 108.037 2144.186 180.00 1.34165 280.334
 3 11 1 4701.889 78.712 4205.766 180.00 1.29712 408.536
 5 11 1 8306.220 120.634 8495.173 0.00 1.22563 618.164
 7 11 1 5925.133 145.209 5621.251 180.00 1.13988 494.445
 9 11 1 4856.710 76.342 4970.172 180.00 1.05052 437.973
 11 11 1 22518.988 216.790 20543.805 0.00 0.96440 1194.309
 13 11 1 6013.950 104.600 5783.069 180.00 0.88499 490.971
 15 11 1 5733.069 261.496 5653.902 180.00 0.81352 538.254
 -14 12 1 6741.095 98.345 6956.247 180.00 0.84331 540.250
 -12 12 1 801.733 28.780 621.874 180.00 0.91261 147.198
 -10 12 1 1659.272 45.328 1537.552 0.00 0.98637 229.489
 -8 12 1 203.922 17.031 152.039 180.00 1.06148 72.935
 -6 12 1 2147.653 52.474 2133.707 180.00 1.13245 270.822
 -4 12 1 3558.531 70.154 3820.269 180.00 1.19133 371.702
 -2 12 1 20970.367 363.392 20844.805 0.00 1.22908 1216.480
 0 12 1 62.927 18.969 70.382 180.00 1.23852 48.630
 2 12 1 5201.017 124.250 4698.831 180.00 1.21767 445.416
 4 12 1 17929.668 268.931 17999.758 0.00 1.17080 1069.747
 6 12 1 22.397 11.635 0.171 180.00 1.10623 18.933
 8 12 1 14429.874 130.647 14167.157 180.00 1.03287 882.031
 10 12 1 1514.261 49.067 1237.684 0.00 0.95776 210.955
 12 12 1 842.397 32.229 851.278 0.00 0.88545 164.935
 14 12 1 9129.878 105.695 9260.855 180.00 0.81830 652.019
 -13 13 1 154.669 14.758 92.596 0.00 0.84158 59.766
 -11 13 1 209.515 15.118 230.998 0.00 0.90434 83.051
 -9 13 1 170.771 15.077 143.799 180.00 0.96848 69.002
 -7 13 1 710.311 29.164 647.572 180.00 1.03025 145.831
 -5 13 1 968.757 42.407 920.970 0.00 1.08422 175.599
 -3 13 1 84.773 18.661 12.299 0.00 1.12383 37.722
 -1 13 1 69.483 21.517 6.675 180.00 1.14299 35.728
 1 13 1 322.679 39.375 290.978 0.00 1.13837 102.829
 3 13 1 2047.918 66.429 1795.227 180.00 1.11079 256.202
 5 13 1 1034.702 43.645 1152.420 0.00 1.06489 191.663
 7 13 1 236.910 18.947 175.936 180.00 1.00720 78.722
 9 13 1 4877.074 74.501 4959.628 180.00 0.94396 437.643
 11 13 1 5343.488 82.197 5543.203 0.00 0.88000 467.208
 13 13 1 37.753 9.320 19.282 180.00 0.81843 28.919
 -12 14 1 480.737 27.808 436.116 0.00 0.83483 119.925
 -10 14 1 525.165 24.849 440.524 180.00 0.89018 121.556
 -8 14 1 108.456 13.388 108.443 0.00 0.94422 58.217
 -6 14 1 182.467 16.186 176.840 0.00 0.99312 74.653
 -4 14 1 1158.820 45.265 1358.653 180.00 1.03212 207.035
 -2 14 1 38.606 15.208 62.954 180.00 1.05638 43.006
 0 14 1 2238.193 99.365 2276.043 0.00 1.06235 291.666
 2 14 1 98.661 45.319 27.341 180.00 1.04911 59.681
 4 14 1 2797.369 67.539 2620.393 180.00 1.01868 308.950
 6 14 1 22.053 11.280 3.859 0.00 0.97530 20.478
 8 14 1 8954.647 91.427 8615.181 0.00 0.92390 627.047
 10 14 1 677.741 25.558 611.214 180.00 0.86898 141.281
 12 14 1 2883.596 70.632 3056.172 180.00 0.81389 329.115
 -11 15 1 192.081 21.266 249.765 180.00 0.82341 85.577
 -9 15 1 1528.538 39.112 1335.116 180.00 0.87095 214.464
 -7 15 1 540.314 29.886 514.221 0.00 0.91505 129.366
 -5 15 1 4157.845 82.988 4050.701 0.00 0.95224 393.915
 -3 15 1 2003.627 63.018 2014.682 180.00 0.97874 264.438
 -1 15 1 3943.200 125.214 4008.592 180.00 0.99132 399.597
 1 15 1 3641.627 119.968 3482.050 0.00 0.98830 373.361
 3 15 1 705.806 38.295 896.965 0.00 0.97009 164.759
 5 15 1 4051.105 79.239 3781.576 180.00 0.93907 381.261
 7 15 1 1254.016 38.151 1011.288 0.00 0.89878 188.654
 9 15 1 210.243 14.295 286.306 0.00 0.85299 89.417
 -10 16 1 963.231 58.162 734.678 180.00 0.80789 168.349
 -8 16 1 1194.757 29.289 1519.910 0.00 0.84764 213.847
 -6 16 1 94.766 13.299 100.647 180.00 0.88248 55.645
 -4 16 1 29.914 9.268 29.578 180.00 0.90951 30.997
 -2 16 1 1796.420 60.483 1882.680 180.00 0.92598 252.930
 0 16 1 6080.228 143.513 5760.157 0.00 0.92999 501.042
 2 16 1 8515.727 137.077 8723.713 0.00 0.92107 631.888
 4 16 1 20745.057 214.701 20779.148 180.00 0.90028 1175.604
 6 16 1 1075.908 35.772 1223.246 180.00 0.86991 195.287
 8 16 1 20098.502 189.589 19876.469 0.00 0.83285 1136.621
 -7 17 1 833.915 23.307 871.260 0.00 0.82131 164.460
 -5 17 1 1462.976 37.750 1226.111 0.00 0.84789 206.590
 -3 17 1 300.957 18.423 253.292 180.00 0.86643 91.541
 -1 17 1 112.697 16.274 107.793 180.00 0.87512 59.195
 1 17 1 304.016 24.793 242.830 0.00 0.87304 92.057
 3 17 1 2165.832 62.370 2537.417 0.00 0.86041 291.003
 5 17 1 1760.013 45.855 1760.568 180.00 0.83855 243.100
 7 17 1 492.562 30.261 447.545 0.00 0.80949 121.993
 -4 18 1 28.085 8.212 6.044 180.00 0.81243 21.486
 -2 18 1 79.215 20.729 48.914 0.00 0.82410 46.600
 0 18 1 16.170 7.613 0.639 180.00 0.82693 15.136
 2 18 1 1619.309 54.454 1716.566 0.00 0.82063 239.325
 -18 0 2 45196.562 418.575 46482.969 180.00 0.90505 2257.293
 -16 0 2 18172.107 385.517 18729.496 0.00 1.02249 1127.906
 -14 0 2 41855.980 592.521 43311.156 0.00 1.17466 2166.561
 -12 0 2 47757.488 593.311 52090.801 180.00 1.37945 2480.676
 -10 0 2 1680.255 97.302 1725.943 0.00 1.66927 254.385
 -8 0 2 5930.588 155.761 8409.273 0.00 2.10913 586.512
 -6 0 2 37.901 6.428 39.596 180.00 2.84803 34.526
 -4 0 2 3903.110 61.643 3993.185 180.00 4.28994 383.129
 -2 0 2 9465.474 58.519 10444.643 0.00 7.46294 687.877
 0 0 2 49297.730 254.710 52527.547 180.00 8.41034 2455.273
 2 0 2 32963.367 168.417 38471.684 180.00 4.82887 1833.648
 4 0 2 67600.953 640.265 73229.328 0.00 3.09791 3326.770
 6 0 2 61.976 27.493 124.523 0.00 2.24690 61.836
 8 0 2 25192.348 363.651 29926.340 180.00 1.75541 1522.194
 10 0 2 2920.818 141.238 2934.167 0.00 1.43810 347.219
 12 0 2 18396.848 275.868 19344.363 0.00 1.21707 1115.588
 14 0 2 1134.773 99.991 927.286 0.00 1.05454 202.436
 16 0 2 6171.722 210.539 6613.490 180.00 0.93010 552.116
 18 0 2 2119.531 65.206 2642.156 180.00 0.83183 295.111
 -19 1 2 3405.055 61.926 3544.458 180.00 0.85444 356.798
 -17 1 2 21.996 11.290 7.970 180.00 0.95822 22.354
 -15 1 2 6382.937 164.165 6425.048 0.00 1.09041 533.513
 -13 1 2 1241.903 49.768 1080.881 0.00 1.26435 194.978
 -11 1 2 844.856 42.389 1412.301 180.00 1.50307 200.733
 -9 1 2 32300.918 278.813 33687.027 0.00 1.84973 1706.101
 -7 1 2 5932.780 58.177 4099.941 180.00 2.39406 423.405
 -5 1 2 158968.703 366.414 148793.594 180.00 3.34744 6598.766
 -3 1 2 22305.422 89.491 21414.100 0.00 5.22865 1199.616
 -1 1 2 1575.077 23.021 1239.570 180.00 7.79014 208.218
 1 1 2 61690.973 910.143 69204.148 180.00 5.87793 3204.531
 3 1 2 2699.795 48.223 2297.546 0.00 3.67672 289.477
 5 1 2 2768.700 30.448 3596.710 0.00 2.56858 342.272
 7 1 2 18094.926 261.339 17602.725 0.00 1.95467 1059.043
 9 1 2 409.804 35.860 245.135 0.00 1.57240 101.307
 11 1 2 836.897 36.258 581.636 180.00 1.31335 147.224
 13 1 2 2403.981 82.504 2594.570 0.00 1.12680 303.368
 15 1 2 5294.485 146.414 5582.789 180.00 0.98627 483.161
 17 1 2 75.991 14.798 47.575 180.00 0.87672 43.619
 -18 2 2 2774.529 63.458 2811.585 180.00 0.89844 315.507
 -16 2 2 13.216 14.368 9.736 180.00 1.01299 22.960
 -14 2 2 1903.762 71.508 1841.087 0.00 1.16033 256.351
 -12 2 2 476.989 40.633 550.142 180.00 1.35640 132.598
 -10 2 2 1210.896 46.985 1214.142 0.00 1.62890 200.913
 -8 2 2 796.237 26.848 436.968 180.00 2.02940 132.737
 -6 2 2 5082.832 45.351 3935.368 180.00 2.66033 400.521
 -4 2 2 39023.227 149.341 36499.188 0.00 3.71781 1861.345
 -2 2 2 1193.381 16.227 1209.761 180.00 5.27299 195.266
 0 2 2 8282.058 121.512 9392.635 180.00 5.57727 645.772
 2 2 2 21498.459 700.764 22664.254 180.00 4.05233 1407.295
 4 2 2 10292.657 117.256 9937.572 0.00 2.86054 692.498
 6 2 2 11298.679 90.215 10459.114 0.00 2.15122 719.661
 8 2 2 17064.518 274.290 16223.097 180.00 1.70864 1009.245
 10 2 2 3720.979 119.926 3949.508 0.00 1.41204 391.848
 12 2 2 49.411 14.823 30.375 180.00 1.20115 36.086
 14 2 2 69.327 21.919 64.060 0.00 1.04413 49.233
 16 2 2 51.782 18.274 46.749 0.00 0.92294 41.982
 18 2 2 244.118 15.638 230.593 180.00 0.82669 85.167
 -19 3 2 1581.378 60.368 1620.865 0.00 0.84343 235.124
 -17 3 2 3559.613 77.382 3733.805 0.00 0.94276 369.906
 -15 3 2 6105.615 185.635 5943.252 180.00 1.06778 520.913
 -13 3 2 2753.042 88.155 2482.297 0.00 1.22945 307.528
 -11 3 2 63.152 24.771 27.111 0.00 1.44541 42.037
 -9 3 2 6737.292 85.278 6694.289 180.00 1.74530 529.411
 -7 3 2 21757.963 151.040 19651.721 0.00 2.17961 1148.027
 -5 3 2 1380.373 23.845 2115.494 0.00 2.82544 247.938
 -3 3 2 31504.016 141.425 30763.639 180.00 3.71136 1596.487
 -1 3 2 31928.596 185.571 32738.920 180.00 4.36438 1661.846
 1 3 2 1003.354 27.276 750.719 0.00 3.92338 162.718
 3 3 2 30476.469 128.525 27931.102 0.00 3.01518 1501.814
 5 3 2 179.385 14.499 55.661 180.00 2.30884 55.467
 7 3 2 83.066 10.596 204.948 0.00 1.83262 70.651
 9 3 2 1934.718 75.401 1245.331 180.00 1.50674 229.646
 11 3 2 148.648 16.816 138.965 180.00 1.27436 67.080
 13 3 2 2884.358 111.041 2753.296 0.00 1.10188 328.269
 15 3 2 668.003 51.978 695.122 180.00 0.96944 153.869
 17 3 2 52.631 17.574 53.404 0.00 0.86483 43.324
 -18 4 2 4703.502 116.347 4575.931 0.00 0.87947 430.413
 -16 4 2 8062.014 183.048 8051.065 180.00 0.98603 616.048
 -14 4 2 6453.327 162.779 6889.379 180.00 1.12030 548.947
 -12 4 2 31578.061 248.642 32046.514 0.00 1.29362 1646.062
 -10 4 2 249.459 23.501 9.515 180.00 1.52336 56.555
 -8 4 2 56374.746 348.596 56891.836 180.00 1.83543 2682.908
 -6 4 2 86230.547 378.368 85097.984 0.00 2.26265 3865.114
 -4 4 2 87.005 7.264 296.457 0.00 2.81294 82.500
 -2 4 2 92824.648 969.883 93794.023 180.00 3.33338 4286.830
 0 4 2 38138.277 137.101 33728.176 0.00 3.40640 1771.115
 2 4 2 2059.938 32.554 2523.080 0.00 2.94976 283.147
 4 4 2 14971.352 133.782 16903.238 180.00 2.38202 969.844
 6 4 2 878.162 22.319 668.739 0.00 1.92407 152.122
 8 4 2 7344.387 99.818 8424.937 0.00 1.58798 597.109
 10 4 2 1017.990 61.170 887.753 180.00 1.34162 180.532
 12 4 2 13163.932 299.938 13748.058 180.00 1.15690 893.003
 14 4 2 4392.496 132.917 4686.388 0.00 1.01467 433.633
 16 4 2 10196.313 177.517 9956.516 0.00 0.90241 704.333
 18 4 2 4348.164 117.645 4349.148 180.00 0.81184 416.608
 -19 5 2 1092.697 75.013 909.261 0.00 0.82261 189.094
 -17 5 2 2540.694 74.011 2395.378 0.00 0.91395 295.647
 -15 5 2 4448.808 94.616 4663.622 180.00 1.02646 423.655
 -13 5 2 14955.584 205.368 14069.438 0.00 1.16752 900.900
 -11 5 2 13137.206 282.363 13398.198 0.00 1.34755 877.019
 -9 5 2 97324.398 1126.632 92972.797 180.00 1.58048 4362.841
 -7 5 2 289.702 16.165 396.913 0.00 1.88132 105.382
 -5 5 2 65234.684 398.522 65308.297 0.00 2.25127 3040.339
 -3 5 2 19912.627 186.329 19539.625 180.00 2.62937 1123.910
 -1 5 2 34628.434 541.569 38212.020 180.00 2.83362 1919.822
 1 5 2 18827.938 232.848 18987.084 0.00 2.70164 1101.745
 3 5 2 3895.231 37.076 3569.483 0.00 2.34379 363.750
 5 5 2 36296.934 313.264 35593.613 180.00 1.96254 1819.317
 7 5 2 4152.175 71.029 4451.689 0.00 1.64445 406.080
 9 5 2 1778.596 62.977 1927.880 0.00 1.39683 255.235
 11 5 2 181.308 18.355 148.599 0.00 1.20577 71.217
 13 5 2 646.659 51.691 638.685 0.00 1.05664 149.097
 15 5 2 324.868 28.374 234.777 0.00 0.93820 93.343
 17 5 2 127.557 18.216 155.504 0.00 0.84243 68.324
 -18 6 2 10498.457 543.209 8819.053 0.00 0.85035 847.846
 -16 6 2 2138.230 63.628 2203.029 180.00 0.94550 276.079
 -14 6 2 6397.138 117.038 7012.965 180.00 1.06189 540.247
 -12 6 2 12075.025 271.227 12546.656 0.00 1.20594 834.301
 -10 6 2 3517.273 76.482 3329.571 0.00 1.38546 353.525
 -8 6 2 3823.190 72.685 3898.544 180.00 1.60770 380.065
 -6 6 2 3960.189 49.857 2459.546 180.00 1.87192 322.924
 -4 6 2 6946.994 60.339 6273.656 0.00 2.14950 515.537
 -2 6 2 4859.921 72.812 5174.973 180.00 2.35669 444.584
 0 6 2 5401.674 55.816 4995.266 0.00 2.38207 445.308
 2 6 2 287.299 11.605 280.391 180.00 2.20873 92.656
 4 6 2 7999.215 97.163 8502.498 180.00 1.93784 609.427
 6 6 2 21.301 8.507 3.500 180.00 1.66627 18.709
 8 6 2 415.078 26.930 485.071 0.00 1.43353 121.106
 10 6 2 6050.459 90.074 6195.988 0.00 1.24454 502.477
 12 6 2 4496.366 93.574 4655.788 180.00 1.09291 423.986
 14 6 2 90.023 14.462 107.369 0.00 0.97067 56.700
 16 6 2 5428.330 113.970 5666.019 0.00 0.87103 479.380
 -17 7 2 508.806 28.668 405.561 180.00 0.87530 118.702
 -15 7 2 8786.555 118.399 8428.662 0.00 0.97258 623.140
 -13 7 2 1339.437 48.304 1193.921 0.00 1.09000 203.659
 -11 7 2 1891.350 55.238 1882.055 180.00 1.23207 253.932
 -9 7 2 698.222 34.268 604.649 180.00 1.40249 143.383
 -7 7 2 81.174 11.503 30.959 180.00 1.60005 39.234
 -5 7 2 2145.289 57.287 1856.127 0.00 1.80961 259.091
 -3 7 2 792.034 26.170 952.882 0.00 1.98926 168.814
 -1 7 2 11357.784 92.738 10015.338 180.00 2.07343 707.396
 1 7 2 7824.665 62.555 8366.904 180.00 2.02001 597.810
 3 7 2 5777.968 71.301 4616.034 0.00 1.85663 440.851
 5 7 2 1977.330 49.024 2143.805 0.00 1.64913 266.771
 7 7 2 4362.615 85.855 3817.233 180.00 1.44660 389.736
 9 7 2 424.073 20.055 331.691 180.00 1.26940 106.237
 11 7 2 5895.025 89.775 6095.108 0.00 1.12093 496.477
 13 7 2 2177.440 72.734 2006.607 0.00 0.99814 270.467
 15 7 2 2534.058 75.552 2371.618 180.00 0.89653 294.888
 17 7 2 681.091 49.420 700.637 180.00 0.81187 153.855
 -18 8 2 8016.807 170.777 6874.426 180.00 0.81406 575.394
 -16 8 2 2733.559 95.054 2456.357 0.00 0.89634 308.112
 -14 8 2 8657.437 108.444 7800.165 0.00 0.99361 599.611
 -12 8 2 15759.508 138.523 16158.344 180.00 1.10859 960.373
 -10 8 2 124.137 11.926 62.287 180.00 1.24317 50.917
 -8 8 2 19534.400 290.897 20175.939 0.00 1.39622 1158.320
 -6 8 2 19176.660 262.819 17147.258 180.00 1.55897 1061.804
 -4 8 2 3536.803 80.899 3152.242 180.00 1.70869 348.045
 -2 8 2 74638.094 634.497 69981.969 0.00 1.80738 3332.985
 0 8 2 2470.311 41.030 2671.287 180.00 1.81876 299.493
 2 8 2 40825.914 490.415 39726.207 180.00 1.73800 2030.276
 4 8 2 2942.866 62.034 2959.132 0.00 1.59644 324.660
 6 8 2 1547.489 54.343 1526.760 0.00 1.43407 228.087
 8 8 2 96.480 11.143 110.698 180.00 1.27755 57.097
 10 8 2 85.054 16.393 64.320 180.00 1.13835 48.710
 12 8 2 1443.060 60.737 1321.969 0.00 1.01888 216.529
 14 8 2 299.372 20.451 331.796 0.00 0.91770 100.170
 16 8 2 2477.512 61.992 2529.717 180.00 0.83214 297.252
 -17 9 2 5725.052 278.460 5371.384 180.00 0.83065 538.211
 -15 9 2 16315.308 527.385 14930.009 0.00 0.91239 1062.619
 -13 9 2 6685.178 90.245 6610.598 180.00 1.00719 526.645
 -11 9 2 11047.216 120.050 11137.363 180.00 1.11605 740.640
 -9 9 2 43396.094 288.148 44161.121 0.00 1.23799 2148.295
 -7 9 2 148.537 28.476 122.050 0.00 1.36757 68.482
 -5 9 2 31517.904 279.102 31633.688 180.00 1.49161 1638.719
 -3 9 2 4559.385 99.110 5648.533 0.00 1.58752 460.726
 -1 9 2 6077.340 85.913 6657.786 0.00 1.62932 517.482
 1 9 2 11384.900 107.892 13758.736 180.00 1.60301 822.056
 3 9 2 46.511 11.421 61.383 180.00 1.51761 42.375
 5 9 2 12034.157 154.111 12657.220 0.00 1.39784 806.549
 7 9 2 90.529 13.132 87.220 180.00 1.26801 52.761
 9 9 2 7445.609 115.359 7047.901 180.00 1.14357 557.861
 11 9 2 510.932 33.146 526.099 0.00 1.03144 129.933
 13 9 2 174.736 17.154 152.406 0.00 0.93339 70.990
 15 9 2 108.186 12.247 57.354 180.00 0.84873 48.424
 -16 10 2 3048.918 87.251 2883.644 0.00 0.84312 329.515
 -14 10 2 540.128 32.569 403.690 0.00 0.92253 120.885
 -12 10 2 5000.267 85.551 4989.701 180.00 1.01233 442.851
 -10 10 2 513.819 27.146 383.053 180.00 1.11170 116.591
 -8 10 2 11016.419 131.139 10777.667 0.00 1.21710 731.262
 -6 10 2 6518.598 88.021 6569.711 180.00 1.32042 522.195
 -4 10 2 269.250 27.158 202.518 180.00 1.40775 86.223
 -2 10 2 11243.496 138.690 11519.181 0.00 1.46142 758.225
 0 10 2 14134.884 138.051 13882.603 180.00 1.46741 870.535
 2 10 2 1381.146 55.966 884.878 0.00 1.42400 189.430
 4 10 2 5435.029 127.628 5524.851 0.00 1.34296 478.216
 6 10 2 4860.747 93.950 4438.393 180.00 1.24193 422.827
 8 10 2 460.787 45.583 403.240 180.00 1.13608 121.673
 10 10 2 149.941 21.322 108.465 180.00 1.03484 63.853
 12 10 2 6842.720 152.369 6923.847 0.00 0.94265 553.227
 14 10 2 326.667 25.015 296.984 0.00 0.86082 99.053
 -15 11 2 229.743 18.129 232.105 0.00 0.85084 84.990
 -13 11 2 515.091 26.128 549.064 180.00 0.92613 130.337
 -11 11 2 1500.911 44.017 1377.704 0.00 1.00864 216.928
 -9 11 2 6123.793 91.313 5990.596 0.00 1.09593 497.087
 -7 11 2 16786.646 220.126 16224.155 180.00 1.18280 991.971
 -5 11 2 89.826 16.680 13.216 180.00 1.26032 37.693
 -3 11 2 2487.952 62.695 2252.420 0.00 1.31659 285.716
 -1 11 2 586.114 34.831 533.530 0.00 1.34014 133.919
 1 11 2 100.592 21.586 73.623 180.00 1.32539 53.923
 3 11 2 11079.225 106.720 10448.174 180.00 1.27588 718.264
 5 11 2 5372.397 106.314 5298.861 0.00 1.20221 464.261
 7 11 2 162.549 22.241 167.436 180.00 1.11660 73.610
 9 11 2 148.081 17.859 110.809 0.00 1.02881 63.005
 11 11 2 52.639 14.295 77.839 0.00 0.94488 47.488
 13 11 2 622.877 29.413 612.785 180.00 0.86779 140.103
 -14 12 2 479.025 22.236 499.323 180.00 0.85339 124.064
 -12 12 2 8775.720 89.172 8426.788 0.00 0.92296 618.024
 -10 12 2 3417.677 66.029 3231.078 180.00 0.99639 345.645
 -8 12 2 487.588 23.599 374.483 180.00 1.07016 113.877
 -6 12 2 14900.690 149.397 14784.953 0.00 1.13837 909.816
 -4 12 2 5123.775 91.579 4669.821 180.00 1.19291 435.067
 -2 12 2 12573.012 162.240 13201.678 180.00 1.22505 832.022
 0 12 2 2929.306 77.522 2776.848 180.00 1.22857 320.364
 2 12 2 14277.511 195.422 14254.363 0.00 1.20275 894.242
 4 12 2 297.183 23.145 258.513 0.00 1.15272 92.970
 6 12 2 2970.278 73.798 2825.498 180.00 1.08692 322.284
 8 12 2 3703.099 69.299 3706.294 0.00 1.01383 369.970
 10 12 2 2179.704 64.502 2173.746 180.00 0.93993 275.902
 12 12 2 1884.124 58.596 2214.997 0.00 0.86924 269.805
 -13 13 2 799.980 28.184 703.124 0.00 0.85064 152.765
 -11 13 2 11636.060 96.004 10715.014 0.00 0.91322 733.261
 -9 13 2 2623.097 57.647 2433.590 180.00 0.97650 295.381
 -7 13 2 3292.680 58.732 2956.340 180.00 1.03644 330.972
 -5 13 2 11301.400 132.188 11745.910 0.00 1.08741 764.693
 -3 13 2 16417.379 188.309 16715.217 180.00 1.12294 994.164
 -1 13 2 47.735 16.055 0.716 0.00 1.13745 27.209
 1 13 2 20529.926 353.757 21266.791 0.00 1.12838 1219.158
 3 13 2 30556.926 249.676 28759.295 180.00 1.09736 1541.063
 5 13 2 1161.509 47.204 1205.900 180.00 1.04943 199.128
 7 13 2 6839.267 91.597 6845.509 0.00 0.99103 537.057
 9 13 2 4231.510 66.623 4230.848 0.00 0.92811 398.746
 11 13 2 76.868 10.978 13.363 180.00 0.86510 33.739
 -12 14 2 20303.818 176.632 20996.104 0.00 0.84274 1169.147
 -10 14 2 5512.987 67.469 5626.485 180.00 0.89752 470.593
 -8 14 2 4482.426 67.221 4040.848 180.00 0.95031 396.489
 -6 14 2 15788.195 141.454 15400.964 0.00 0.99711 939.302
 -4 14 2 1966.510 52.896 2212.656 180.00 1.03315 270.380
 -2 14 2 5585.278 109.599 5560.467 180.00 1.05381 477.450
 0 14 2 1939.569 106.734 1938.015 180.00 1.05605 273.378
 2 14 2 8312.134 152.330 8451.164 0.00 1.03952 623.858
 4 14 2 259.054 21.684 129.238 180.00 1.00671 74.800
 6 14 2 1123.734 42.843 1149.320 180.00 0.96198 193.861
 8 14 2 7312.231 84.581 7295.576 0.00 0.91020 558.159
 10 14 2 245.536 16.705 161.312 180.00 0.85559 76.880
 -11 15 2 3293.331 68.262 3495.483 0.00 0.83010 353.921
 -9 15 2 1313.610 34.726 1368.104 180.00 0.87677 209.716
 -7 15 2 2366.546 60.985 2431.300 180.00 0.91938 290.461
 -5 15 2 16397.314 164.026 16203.547 0.00 0.95440 974.859
 -3 15 2 4014.963 88.156 3841.993 180.00 0.97815 384.775
 -1 15 2 1517.279 78.309 1545.844 180.00 0.98769 235.148
 1 15 2 5141.616 141.525 4748.524 0.00 0.98174 451.218
 3 15 2 1733.600 56.553 1841.311 180.00 0.96111 248.571
 5 15 2 1306.507 45.137 1395.534 0.00 0.92841 212.963
 7 15 2 1593.739 38.255 1632.351 180.00 0.88724 231.329
 9 15 2 647.016 24.400 757.270 0.00 0.84124 150.545
 -10 16 2 119.184 16.646 121.351 180.00 0.81337 62.049
 -8 16 2 1937.765 42.022 1998.915 0.00 0.85203 257.972
 -6 16 2 2698.888 66.501 2678.721 180.00 0.88528 309.101
 -4 16 2 1760.328 47.581 2035.229 180.00 0.91021 256.494
 -2 16 2 4426.205 100.740 4449.222 0.00 0.92425 417.095
 0 16 2 70.879 15.600 76.007 180.00 0.92576 49.379
 2 16 2 511.067 34.526 514.222 0.00 0.91456 129.348
 4 16 2 292.393 19.866 271.920 180.00 0.89198 93.409
 6 16 2 1630.333 42.535 1811.271 180.00 0.86042 241.809
 8 16 2 2405.507 57.358 2773.073 0.00 0.82277 305.077
 -7 17 2 113.009 11.968 156.953 180.00 0.82444 66.057
 -5 17 2 2008.034 60.670 2043.454 180.00 0.84941 265.302
 -3 17 2 663.561 29.448 696.014 0.00 0.86602 147.692
 -1 17 2 968.263 41.490 975.501 0.00 0.87262 178.714
 1 17 2 781.342 36.562 644.971 180.00 0.86851 149.829
 3 17 2 262.660 22.884 324.437 180.00 0.85413 98.067
 5 17 2 2697.788 66.139 2600.926 0.00 0.83093 305.765
 -4 18 2 2272.274 51.344 2457.812 180.00 0.81293 287.696
 -2 18 2 11490.393 448.269 12204.853 0.00 0.82288 890.896
 0 18 2 3524.039 65.132 3849.850 180.00 0.82394 371.252
 2 18 2 793.038 42.745 720.634 180.00 0.81602 157.062
 -19 1 3 2795.798 51.129 2996.760 0.00 0.86770 321.293
 -17 1 3 1240.302 49.132 1253.004 180.00 0.97414 204.379
 -15 1 3 5457.512 258.965 5615.074 180.00 1.10976 531.707
 -13 1 3 515.512 24.357 503.956 180.00 1.28808 126.353
 -11 1 3 12462.354 159.192 12419.340 0.00 1.53209 806.836
 -9 1 3 1717.084 50.834 1463.879 0.00 1.88346 228.386
 -7 1 3 27900.260 376.771 28797.359 180.00 2.42300 1531.513
 -5 1 3 13567.074 130.626 13768.634 0.00 3.30891 857.727
 -3 1 3 97.254 5.312 42.912 180.00 4.71924 42.775
 -1 1 3 11154.718 293.364 12514.772 180.00 5.67653 827.904
 1 1 3 17819.047 117.120 18762.471 0.00 4.48418 1062.309
 3 1 3 14753.721 159.456 16441.182 0.00 3.14666 957.272
 5 1 3 38819.758 328.775 40371.496 180.00 2.32606 1987.595
 7 1 3 344.688 24.741 269.458 180.00 1.82205 97.069
 9 1 3 12549.240 411.863 13524.615 0.00 1.49042 922.388
 11 1 3 6004.395 97.946 6066.597 180.00 1.25819 498.890
 13 1 3 908.179 51.864 891.345 180.00 1.08735 174.437
 15 1 3 5529.758 146.557 5395.119 0.00 0.95675 480.891
 17 1 3 54.925 12.212 54.557 180.00 0.85384 41.984
 -20 2 3 55.014 11.618 31.130 180.00 0.81893 35.882
 -18 2 3 295.927 19.546 327.281 180.00 0.91271 99.353
 -16 2 3 1139.214 43.109 1067.178 0.00 1.03015 189.631
 -14 2 3 157.583 22.975 168.145 180.00 1.18115 73.595
 -12 2 3 15.783 10.083 7.056 0.00 1.38170 19.874
 -10 2 3 50.304 15.990 36.425 0.00 1.65886 38.290
 -8 2 3 41387.699 297.887 42315.016 180.00 2.06043 2071.366
 -6 2 3 9656.392 61.252 8531.351 0.00 2.67004 631.740
 -4 2 3 58051.840 395.331 60616.098 0.00 3.59084 2813.869
 -2 2 3 1647.763 38.127 2386.731 180.00 4.59292 268.552
 0 2 3 9454.329 183.497 10327.404 180.00 4.48020 705.861
 2 2 3 73887.516 239.782 81062.156 0.00 3.43400 3574.296
 4 2 3 4331.507 64.116 3879.605 0.00 2.56203 387.265
 6 2 3 113424.578 472.796 118256.938 180.00 1.99024 5150.454
 8 2 3 2628.720 85.169 3252.224 0.00 1.61137 335.248
 10 2 3 5917.508 146.668 6428.083 0.00 1.34794 520.991
 12 2 3 3353.633 96.577 3183.650 180.00 1.15610 349.711
 14 2 3 2584.344 104.237 2459.076 0.00 1.01090 308.134
 16 2 3 80.015 23.561 17.734 0.00 0.89749 41.110
 -19 3 3 3337.626 91.619 3225.529 0.00 0.85617 349.680
 -17 3 3 880.175 34.338 924.561 0.00 0.95791 171.270
 -15 3 3 19015.830 234.623 19110.539 180.00 1.08593 1108.240
 -13 3 3 80.875 17.562 53.166 180.00 1.25124 46.375
 -11 3 3 19692.500 456.585 21075.494 0.00 1.47116 1236.627
 -9 3 3 7513.045 89.338 6869.045 0.00 1.77355 548.376
 -7 3 3 77797.078 837.664 78456.070 180.00 2.20138 3645.885
 -5 3 3 439.491 12.770 98.559 180.00 2.80216 80.506
 -3 3 3 196702.281 875.629 194060.156 0.00 3.51533 8389.436
 -1 3 3 112968.359 296.563 109680.102 180.00 3.86175 4896.412
 1 3 3 772.055 17.617 434.457 180.00 3.41488 130.016
 3 3 3 495.511 17.068 1093.185 0.00 2.70155 167.131
 5 3 3 23664.422 151.817 25577.156 180.00 2.12793 1342.481
 7 3 3 8411.352 99.354 7709.674 0.00 1.72199 591.288
 9 3 3 14584.456 276.299 17084.027 0.00 1.43415 999.165
 11 3 3 3236.766 80.392 3637.273 180.00 1.22378 360.792
 13 3 3 9017.045 156.060 9312.456 180.00 1.06491 661.905
 15 3 3 9611.217 293.135 9885.907 0.00 0.94136 731.648
 17 3 3 284.348 17.996 292.751 0.00 0.84284 94.841
 -18 4 3 124.788 23.535 114.525 180.00 0.89284 63.615
 -16 4 3 7406.766 141.641 7223.422 0.00 1.00183 568.819
 -14 4 3 647.760 44.456 583.109 180.00 1.13900 142.753
 -12 4 3 3333.880 71.083 3072.905 180.00 1.31552 338.811
 -10 4 3 119.868 16.804 28.049 180.00 1.54778 44.874
 -8 4 3 3621.171 64.021 3250.857 180.00 1.85829 350.001
 -6 4 3 19334.240 128.513 16937.105 0.00 2.26862 1032.985
 -4 4 3 13656.902 172.709 12664.252 0.00 2.75673 834.258
 -2 4 3 32663.684 172.243 31909.508 180.00 3.13980 1647.559
 0 4 3 20772.293 182.912 19337.285 180.00 3.10307 1129.796
 2 4 3 11723.688 135.282 12154.008 0.00 2.68382 783.652
 4 4 3 24022.732 132.094 22588.004 0.00 2.20124 1261.100
 6 4 3 49039.961 265.523 46626.195 180.00 1.80631 2290.742
 8 4 3 36.048 13.033 2.635 0.00 1.50899 23.987
 10 4 3 6328.831 82.250 6569.764 0.00 1.28628 518.130
 12 4 3 220.775 26.690 212.722 180.00 1.11649 84.422
 14 4 3 2399.271 140.721 2377.043 0.00 0.98409 315.443
 16 4 3 2881.939 71.984 2767.561 180.00 0.87857 317.726
 -19 5 3 595.131 64.927 418.946 0.00 0.83442 136.568
 -17 5 3 1114.476 51.481 1010.507 180.00 0.92773 187.703
 -15 5 3 2382.496 83.189 2302.186 0.00 1.04255 290.774
 -13 5 3 6148.434 113.948 6015.902 0.00 1.18613 502.980
 -11 5 3 9514.066 200.698 9467.434 180.00 1.36834 685.865
 -9 5 3 524.141 27.621 664.108 0.00 1.60137 139.884
 -7 5 3 1381.583 124.120 1117.217 0.00 1.89526 230.881
 -5 5 3 437.066 13.367 822.203 180.00 2.23944 146.282
 -3 5 3 494.490 16.281 285.139 0.00 2.55684 104.488
 -1 5 3 105.815 8.573 250.493 0.00 2.68126 78.054
 1 5 3 11457.471 102.717 10831.139 180.00 2.51740 734.980
 3 5 3 33004.695 315.824 31177.391 180.00 2.18708 1653.260
 5 5 3 8175.543 82.501 7902.557 0.00 1.84778 591.072
 7 5 3 20471.912 153.548 19869.373 0.00 1.56311 1136.274
 9 5 3 7868.896 262.740 7385.681 180.00 1.33841 621.913
 11 5 3 1024.038 41.463 881.510 0.00 1.16266 174.640
 13 5 3 1157.450 68.322 1042.964 0.00 1.02390 196.052
 15 5 3 222.450 22.975 124.163 180.00 0.91268 72.011
 17 5 3 576.578 24.654 541.930 0.00 0.82207 131.927
 -18 6 3 1836.594 67.657 1684.680 180.00 0.86242 246.349
 -16 6 3 1024.223 40.582 885.285 0.00 0.95941 174.674
 -14 6 3 334.995 28.556 352.572 0.00 1.07778 105.910
 -12 6 3 140.947 16.423 133.655 180.00 1.22362 65.606
 -10 6 3 7958.404 116.008 7774.318 180.00 1.40375 589.213
 -8 6 3 930.575 32.528 1873.898 0.00 1.62299 225.879
 -6 6 3 43831.824 377.228 38937.480 0.00 1.87529 2025.434
 -4 6 3 52813.312 479.457 57010.750 180.00 2.12410 2657.925
 -2 6 3 946.301 30.340 1436.152 0.00 2.28521 202.703
 0 6 3 14157.822 186.944 14818.761 0.00 2.27093 906.995
 2 6 3 56211.691 242.881 56716.141 180.00 2.09021 2664.164
 4 6 3 11332.451 155.250 10947.384 0.00 1.83670 745.743
 6 6 3 21170.590 162.944 21985.670 0.00 1.58802 1207.437
 8 6 3 7028.087 110.838 7394.907 180.00 1.37462 561.370
 10 6 3 5901.071 83.729 5642.639 180.00 1.19999 480.317
 12 6 3 3266.569 82.394 3250.468 0.00 1.05865 346.967
 14 6 3 524.339 34.656 522.548 0.00 0.94380 130.578
 16 6 3 1754.068 42.731 1521.773 180.00 0.84954 230.585
 -17 7 3 268.560 23.071 210.835 180.00 0.88738 85.962
 -15 7 3 163.657 21.920 65.302 0.00 0.98624 58.156
 -13 7 3 8731.599 113.125 8735.465 0.00 1.10509 630.848
 -11 7 3 8550.612 102.896 9202.952 180.00 1.24791 640.812
 -9 7 3 490.603 29.048 512.759 0.00 1.41702 127.043
 -7 7 3 20734.402 154.278 21946.848 0.00 1.60860 1199.025
 -5 7 3 36991.441 331.155 37644.566 180.00 1.80345 1888.214
 -3 7 3 8303.021 85.098 8560.142 180.00 1.95729 614.215
 -1 7 3 17889.590 180.484 18243.809 0.00 2.01145 1057.385
 1 7 3 2394.125 39.951 1971.385 0.00 1.93943 266.898
 3 7 3 26681.715 206.742 26588.453 180.00 1.77577 1420.202
 5 7 3 14383.021 170.590 15582.357 0.00 1.57926 929.096
 7 7 3 3382.417 77.450 3636.850 0.00 1.39030 362.904
 9 7 3 50148.984 318.162 49816.461 180.00 1.22508 2400.050
 11 7 3 24216.816 294.757 23240.115 0.00 1.08604 1309.064
 13 7 3 4249.951 120.788 4152.934 0.00 0.97041 408.845
 15 7 3 8153.172 162.238 8159.004 180.00 0.87418 614.922
 -18 8 3 2112.813 111.613 1918.393 180.00 0.82462 278.225
 -16 8 3 19.860 17.750 15.157 0.00 0.90816 28.417
 -14 8 3 252.531 22.942 249.705 0.00 1.00659 89.472
 -12 8 3 864.071 33.287 921.217 0.00 1.12227 170.339
 -10 8 3 3987.754 60.405 4252.240 180.00 1.25634 394.072
 -8 8 3 34.874 12.276 26.224 0.00 1.40621 31.755
 -6 8 3 1530.383 71.097 1478.090 0.00 1.56092 229.801
 -4 8 3 11078.857 187.573 12414.453 180.00 1.69585 792.535
 -2 8 3 12048.184 155.853 11691.922 0.00 1.77453 778.598
 0 8 3 23168.600 160.217 22650.244 0.00 1.76782 1254.065
 2 8 3 59902.840 596.756 58913.855 180.00 1.67845 2828.227
 4 8 3 7240.572 118.302 6771.237 0.00 1.53845 546.320
 6 8 3 23627.951 239.975 22955.510 0.00 1.38327 1281.665
 8 8 3 11817.022 133.001 11995.441 180.00 1.23533 779.937
 10 8 3 473.414 33.541 505.908 180.00 1.10395 126.889
 12 8 3 84.792 16.906 81.090 0.00 0.99095 52.144
 14 8 3 459.941 22.778 488.574 0.00 0.89489 122.459
 16 8 3 2378.840 89.869 2518.782 180.00 0.81334 301.784
 -17 9 3 511.040 30.492 538.834 180.00 0.84096 130.306
 -15 9 3 6759.940 189.936 6662.200 0.00 0.92364 555.302
 -13 9 3 2026.345 50.797 2002.461 0.00 1.01907 261.755
 -11 9 3 4254.920 75.477 3829.960 180.00 1.12778 386.065
 -9 9 3 47.429 12.530 10.916 0.00 1.24795 28.932
 -7 9 3 230.125 41.819 240.356 0.00 1.37290 93.880
 -5 9 3 1284.631 56.646 1195.095 0.00 1.48816 204.366
 -3 9 3 962.936 38.936 1113.251 180.00 1.57113 186.255
 -1 9 3 12854.664 113.660 13650.704 180.00 1.59873 841.345
 1 9 3 277.887 20.188 401.006 0.00 1.56184 105.899
 3 9 3 2353.269 54.647 2447.104 0.00 1.47249 289.593
 5 9 3 621.200 36.973 517.027 180.00 1.35452 134.573
 7 9 3 501.462 25.859 495.247 0.00 1.22958 125.356
 9 9 3 135.919 17.419 185.737 180.00 1.11084 72.985
 11 9 3 2294.403 80.223 2132.329 0.00 1.00407 280.692
 13 9 3 477.915 33.852 544.089 0.00 0.91060 130.234
 15 9 3 1472.702 82.834 1735.185 180.00 0.82970 244.736
 -16 10 3 559.851 34.379 521.630 0.00 0.85293 131.839
 -14 10 3 2407.767 60.241 2236.988 180.00 0.93290 282.763
 -12 10 3 919.065 35.012 989.719 0.00 1.02272 176.683
 -10 10 3 8100.466 105.298 8242.928 0.00 1.12109 604.219
 -8 10 3 8951.481 108.832 9511.029 180.00 1.22370 657.498
 -6 10 3 4748.467 94.054 4466.518 180.00 1.32161 421.860
 -4 10 3 3002.500 86.906 3278.123 0.00 1.40054 344.019
 -2 10 3 1009.832 38.063 649.048 0.00 1.44389 158.350
 0 10 3 2711.895 82.309 3028.188 180.00 1.44026 327.283
 2 10 3 2479.471 65.531 2981.984 0.00 1.39069 316.867
 4 10 3 29.177 9.235 10.582 0.00 1.30788 24.070
 6 10 3 8592.549 114.508 7752.952 180.00 1.20850 598.234
 8 10 3 12157.141 170.672 11269.096 0.00 1.10608 770.831
 10 10 3 195.662 18.601 107.204 0.00 1.00880 66.321
 12 10 3 13263.338 172.608 12197.160 180.00 0.92040 814.816
 14 10 3 4929.793 102.152 5219.016 0.00 0.84191 453.034
 -15 11 3 42.938 12.819 10.514 0.00 0.85993 28.148
 -13 11 3 44.539 11.626 39.677 0.00 0.93534 36.782
 -11 11 3 5946.118 101.683 6076.875 0.00 1.01727 499.011
 -9 11 3 472.853 26.762 465.064 0.00 1.10283 121.824
 -7 11 3 15733.028 164.917 16080.144 180.00 1.18624 961.901
 -5 11 3 7428.188 100.557 7636.696 0.00 1.25823 573.564
 -3 11 3 8271.283 104.911 7919.487 0.00 1.30719 596.658
 -1 11 3 87600.289 902.601 87402.430 180.00 1.32296 4030.958
 1 11 3 141.623 17.718 145.108 0.00 1.30183 67.700
 3 11 3 36769.887 382.222 37277.512 0.00 1.24872 1884.808
 5 11 3 22314.297 193.994 21556.385 180.00 1.17432 1216.033
 7 11 3 1231.149 54.942 1013.898 0.00 1.09009 192.247
 9 11 3 17590.564 163.683 17144.613 0.00 1.00479 1018.935
 11 11 3 1289.673 55.471 1221.599 180.00 0.92370 205.629
 13 11 3 1421.485 47.690 1526.802 180.00 0.84938 223.375
 -14 12 3 1360.090 38.450 1206.825 180.00 0.86157 202.837
 -12 12 3 1842.533 42.293 1926.755 0.00 0.93081 252.394
 -10 12 3 2344.826 55.592 2467.395 0.00 1.00313 290.466
 -8 12 3 17523.754 153.298 17023.250 180.00 1.07463 1012.877
 -6 12 3 57.292 22.114 5.564 180.00 1.13913 34.071
 -4 12 3 31241.900 433.236 30448.145 0.00 1.18852 1636.099
 -2 12 3 16254.633 185.534 16202.531 180.00 1.21466 976.634
 0 12 3 19034.684 275.509 19610.354 180.00 1.21250 1131.817
 2 12 3 29398.043 282.490 29426.332 0.00 1.18248 1549.137
 4 12 3 5307.552 93.677 5606.534 0.00 1.13031 470.904
 6 12 3 19253.938 209.598 18908.469 180.00 1.06429 1100.866
 8 12 3 1879.163 48.428 1712.700 0.00 0.99234 244.164
 10 12 3 1733.368 49.976 1835.538 0.00 0.92028 246.876
 12 12 3 10399.547 122.246 10720.328 180.00 0.85170 718.691
 -13 13 3 1153.242 43.144 1202.774 0.00 0.85776 197.797
 -11 13 3 851.970 27.259 802.426 0.00 0.91961 161.126
 -9 13 3 521.932 25.302 585.400 0.00 0.98136 133.319
 -7 13 3 1242.557 38.829 1165.103 180.00 1.03875 197.296
 -5 13 3 89.853 14.181 84.652 180.00 1.08607 52.487
 -3 13 3 185.973 19.735 111.442 0.00 1.11709 66.557
 -1 13 3 3238.141 98.214 3108.372 180.00 1.12688 345.044
 1 13 3 131.609 22.153 43.681 0.00 1.11374 51.448
 3 13 3 455.097 28.047 538.259 0.00 1.07993 127.450
 5 13 3 84.684 16.405 78.708 0.00 1.03072 51.518
 7 13 3 45.742 10.447 16.258 0.00 0.97236 29.625
 9 13 3 67.439 11.268 61.058 0.00 0.91036 44.636
 11 13 3 216.503 14.892 192.681 180.00 0.84875 78.684
 -12 14 3 1138.885 33.185 1139.480 180.00 0.84870 191.827
 -10 14 3 3946.708 58.291 3864.211 180.00 0.90244 378.604
 -8 14 3 2150.554 51.166 2337.878 0.00 0.95344 279.748
 -6 14 3 3583.908 74.095 3310.232 0.00 0.99762 353.554
 -4 14 3 5797.224 92.451 6333.453 180.00 1.03029 503.268
 -2 14 3 1505.361 66.377 1500.442 0.00 1.04718 228.880
 0 14 3 1516.215 66.558 1502.547 0.00 1.04580 229.310
 2 14 3 2472.864 71.583 2631.071 180.00 1.02635 303.557
 4 14 3 271.096 19.714 205.342 0.00 0.99168 84.622
 6 14 3 1774.320 47.640 1729.770 0.00 0.94619 242.297
 8 14 3 2554.947 47.748 2193.018 180.00 0.89455 281.673
 10 14 3 215.437 14.594 188.765 180.00 0.84070 78.059
 -11 15 3 1912.070 53.344 1689.944 180.00 0.83489 244.884
 -9 15 3 409.771 18.523 359.831 180.00 0.88028 107.964
 -7 15 3 3133.177 62.606 2921.058 0.00 0.92099 327.071
 -5 15 3 4610.143 86.817 4707.263 180.00 0.95349 426.377
 -3 15 3 129.180 14.841 137.096 180.00 0.97428 64.854
 -1 15 3 19237.744 260.472 19661.100 0.00 0.98075 1132.511
 1 15 3 6921.956 149.612 6689.672 180.00 0.97205 546.290
 3 15 3 14769.479 163.107 15054.199 180.00 0.94933 918.064
 5 15 3 13943.691 181.292 13235.757 0.00 0.91538 856.884
 7 15 3 317.784 17.091 367.441 0.00 0.87377 104.025
 9 15 3 7838.559 106.530 7442.729 180.00 0.82795 574.999
 -10 16 3 2880.382 106.540 2652.482 180.00 0.81702 322.689
 -8 16 3 3826.739 59.620 3805.824 0.00 0.85429 374.372
 -6 16 3 2593.740 58.491 2583.909 0.00 0.88563 301.299
 -4 16 3 9142.488 163.986 9088.015 180.00 0.90826 658.910
 -2 16 3 32.280 11.119 0.129 180.00 0.91977 21.045
 0 16 3 3784.683 111.402 3727.439 0.00 0.91883 382.385
 2 16 3 8159.713 127.717 7953.259 180.00 0.90555 600.398
 4 16 3 191.308 16.512 181.042 0.00 0.88147 75.870
 6 16 3 6827.986 82.389 6701.098 0.00 0.84907 530.661
 8 16 3 7309.813 92.066 7577.751 180.00 0.81116 568.358
 -7 17 3 359.809 18.027 287.609 0.00 0.82560 98.270
 -5 17 3 912.285 39.904 840.838 180.00 0.84877 168.181
 -3 17 3 2113.879 53.440 2222.163 180.00 0.86333 274.221
 -1 17 3 3583.011 76.650 3539.209 0.00 0.86783 362.835
 1 17 3 55.464 12.120 23.420 180.00 0.86178 33.941
 3 17 3 8304.560 115.295 8507.787 180.00 0.84583 617.512
 5 17 3 1451.906 36.823 1499.018 0.00 0.82155 220.657
 -4 18 3 87.068 14.026 49.522 0.00 0.81153 45.035
 -2 18 3 413.589 41.683 537.565 180.00 0.81971 129.420
 0 18 3 71.875 12.780 94.512 180.00 0.81905 52.291
 2 18 3 911.399 38.285 1009.791 0.00 0.80960 178.356
 -20 0 4 6350.099 105.517 6237.740 180.00 0.83464 511.789
 -18 0 4 3322.473 176.559 3135.689 0.00 0.93207 377.412
 -16 0 4 1991.927 92.553 2242.334 0.00 1.05457 282.681
 -14 0 4 44877.105 435.463 46739.836 180.00 1.21278 2263.125
 -12 0 4 151.335 47.760 36.695 0.00 1.42402 67.038
 -10 0 4 29369.781 276.887 31339.738 0.00 1.71761 1600.581
 -8 0 4 17074.990 167.083 17762.166 180.00 2.14497 1029.781
 -6 0 4 5468.418 55.613 5170.260 180.00 2.79180 452.539
 -4 0 4 319477.312 10733.438 308238.500 0.00 3.73147 16970.672
 -2 0 4 18670.402 149.174 17413.373 0.00 4.56902 1039.895
 0 0 4 68560.141 399.997 75912.883 180.00 4.20517 3375.328
 2 0 4 14823.857 289.241 14223.463 180.00 3.19825 926.110
 4 0 4 12237.494 128.897 9837.721 180.00 2.41443 720.948
 6 0 4 1755.076 64.320 810.341 0.00 1.89700 198.412
 8 0 4 9129.162 239.257 9706.756 180.00 1.54896 699.494
 10 0 4 22196.152 508.782 24086.809 0.00 1.30380 1368.866
 12 0 4 4363.214 138.010 4588.805 180.00 1.12345 431.360
 14 0 4 6602.798 233.801 6787.113 180.00 0.98585 573.196
 16 0 4 27513.906 401.745 26177.041 0.00 0.87771 1461.507
 -19 1 4 446.796 21.771 497.066 180.00 0.87919 122.438
 -17 1 4 20966.389 201.463 21402.342 0.00 0.98746 1193.939
 -15 1 4 8522.178 133.040 8437.315 180.00 1.12511 622.259
 -13 1 4 11058.282 118.598 12061.331 180.00 1.30527 768.255
 -11 1 4 4713.402 83.885 4535.438 0.00 1.54953 421.534
 -9 1 4 868.322 36.133 502.296 180.00 1.89461 142.570
 -7 1 4 195.062 10.876 69.114 0.00 2.40245 58.371
 -5 1 4 52.743 10.227 24.220 0.00 3.15452 33.146
 -3 1 4 793.120 13.167 1311.507 0.00 4.07256 189.343
 -1 1 4 23775.506 124.332 18394.861 0.00 4.35780 1137.750
 1 1 4 103.660 24.869 11.918 180.00 3.59005 43.263
 3 1 4 45628.023 179.734 45016.566 0.00 2.72080 2190.894
 5 1 4 27561.703 153.233 26254.396 180.00 2.10750 1416.375
 7 1 4 29293.238 643.370 30122.090 180.00 1.69572 1670.118
 9 1 4 8525.973 172.091 10214.191 0.00 1.41004 685.654
 11 1 4 2495.751 72.776 2641.486 0.00 1.20323 304.753
 13 1 4 2997.917 92.544 3399.304 180.00 1.04769 350.075
 15 1 4 6612.136 153.877 6917.300 180.00 0.92691 549.782
 17 1 4 7979.246 96.625 8020.124 0.00 0.83063 593.822
 -20 2 4 849.419 56.487 903.585 0.00 0.82945 174.811
 -18 2 4 16.233 9.549 11.766 0.00 0.92487 21.941
 -16 2 4 5170.322 98.877 5044.125 180.00 1.04416 450.428
 -14 2 4 500.597 38.479 597.159 180.00 1.19703 136.518
 -12 2 4 319.195 29.538 302.545 180.00 1.39870 100.476
 -10 2 4 12115.802 185.118 11765.780 0.00 1.67372 788.139
 -8 2 4 706.559 21.240 671.186 180.00 2.06126 146.036
 -6 2 4 357.955 12.504 140.972 180.00 2.61432 80.669
 -4 2 4 26041.906 101.310 25125.512 0.00 3.33649 1358.505
 -2 2 4 13722.837 143.119 12779.311 180.00 3.89507 832.990
 0 2 4 590.991 20.139 205.305 0.00 3.66222 102.051
 2 2 4 11469.648 73.448 11873.550 180.00 2.93897 763.130
 4 2 4 494.436 20.925 378.117 180.00 2.29686 113.990
 6 2 4 3746.131 57.658 3582.064 0.00 1.83836 364.061
 8 2 4 13041.637 200.554 12740.204 180.00 1.51654 833.744
 10 2 4 4214.724 68.303 4447.809 0.00 1.28429 406.603
 12 2 4 116.279 20.713 48.763 0.00 1.11089 50.339
 14 2 4 697.629 54.842 812.287 180.00 0.97733 163.664
 16 2 4 4654.910 113.628 4385.846 0.00 0.87168 422.185
 -19 3 4 1932.084 72.494 2104.577 0.00 0.86720 269.294
 -17 3 4 826.462 34.273 704.841 180.00 0.97056 155.035
 -15 3 4 557.596 34.725 652.206 180.00 1.10030 141.816
 -13 3 4 755.053 29.938 776.120 0.00 1.26698 156.574
 -11 3 4 4921.828 128.772 5477.564 180.00 1.48658 468.349
 -9 3 4 39.185 7.954 11.972 180.00 1.78285 26.135
 -7 3 4 30909.770 166.275 31189.994 0.00 2.18594 1602.482
 -5 3 4 16701.885 136.603 14351.908 180.00 2.70652 921.398
 -3 3 4 15755.847 154.616 15106.465 180.00 3.22222 932.390
 -1 3 4 27940.043 155.788 26468.025 0.00 3.35806 1427.944
 1 3 4 2408.834 33.189 2470.658 180.00 2.96682 288.558
 3 3 4 1361.653 45.135 557.764 0.00 2.41750 165.753
 5 3 4 4219.328 60.872 3978.484 180.00 1.95677 388.324
 7 3 4 4425.535 103.769 5558.531 0.00 1.61418 456.394
 9 3 4 154.990 24.486 194.322 0.00 1.36211 77.366
 11 3 4 9999.689 129.489 9108.015 180.00 1.17303 664.938
 13 3 4 3297.200 94.034 2903.867 0.00 1.02757 337.056
 15 3 4 1576.118 73.130 1800.076 180.00 0.91289 247.204
 17 3 4 258.398 15.232 179.696 180.00 0.82050 79.757
 -20 4 4 17099.717 315.477 11889.129 0.00 0.81445 901.373
 -18 4 4 17096.609 189.162 16916.924 180.00 0.90421 1009.792
 -16 4 4 2138.742 64.211 2313.805 180.00 1.01470 281.111
 -14 4 4 24265.031 266.149 24301.875 0.00 1.15322 1333.092
 -12 4 4 5674.077 101.925 5333.384 180.00 1.33016 469.571
 -10 4 4 7312.505 102.465 7931.605 180.00 1.55983 581.443
 -8 4 4 38029.711 256.679 36767.633 0.00 1.85890 1866.719
 -6 4 4 647.540 20.363 1485.227 0.00 2.23414 195.798
 -4 4 4 79738.453 781.830 77325.141 180.00 2.63650 3629.164
 -2 4 4 4158.513 58.413 4178.312 180.00 2.88742 394.192
 0 4 4 99771.305 920.227 95141.641 0.00 2.78863 4405.105
 2 4 4 1710.698 41.007 655.434 0.00 2.42674 181.702
 4 4 4 46296.949 441.383 45462.117 180.00 2.02617 2248.853
 6 4 4 7241.479 93.033 8811.831 0.00 1.69048 606.595
 8 4 4 203.437 31.099 180.221 0.00 1.43027 80.968
 10 4 4 11122.900 119.595 11823.770 180.00 1.23062 762.276
 12 4 4 1884.747 86.792 1820.953 0.00 1.07561 259.674
 14 4 4 6014.159 148.247 6153.750 0.00 0.95305 514.133
 16 4 4 2683.602 63.813 2646.093 180.00 0.85432 306.859
 -19 5 4 51.924 15.198 4.240 180.00 0.84462 28.705
 -17 5 4 8987.130 165.516 8239.303 180.00 0.93922 631.057
 -15 5 4 69.052 18.452 20.470 0.00 1.05525 37.700
 -13 5 4 4713.047 99.735 4682.133 0.00 1.19951 430.116
 -11 5 4 7630.973 134.382 8513.446 180.00 1.38073 611.073
 -9 5 4 32.700 10.776 12.668 180.00 1.60820 26.188
 -7 5 4 4796.085 66.255 5940.792 0.00 1.88538 468.912
 -5 5 4 25965.840 200.013 22344.521 180.00 2.18972 1290.444
 -3 5 4 9446.596 79.644 6250.172 0.00 2.43716 558.135
 -1 5 4 30820.027 587.583 31462.705 0.00 2.49438 1704.682
 1 5 4 8765.660 65.795 7585.479 0.00 2.32086 588.271
 3 5 4 20150.104 370.041 22454.809 180.00 2.02798 1251.191
 5 5 4 2938.316 57.402 2772.950 180.00 1.73237 316.123
 7 5 4 26076.275 225.923 27170.232 0.00 1.48114 1430.892
 9 5 4 688.693 24.716 763.602 180.00 1.27929 152.501
 11 5 4 25457.607 200.960 25662.434 180.00 1.11888 1376.391
 13 5 4 6665.164 159.575 6894.140 0.00 0.99058 551.510
 15 5 4 867.207 39.927 968.239 0.00 0.88666 174.799
 -18 6 4 3647.817 564.963 3335.929 180.00 0.87265 663.526
 -16 6 4 3945.969 92.211 3720.506 0.00 0.97070 379.973
 -14 6 4 9728.926 145.930 9380.594 0.00 1.08981 672.509
 -12 6 4 26404.172 337.765 26721.012 180.00 1.23538 1444.931
 -10 6 4 420.836 27.445 491.567 180.00 1.41272 122.018
 -8 6 4 1308.018 38.748 1682.188 0.00 1.62340 226.706
 -6 6 4 3780.744 54.945 4087.305 0.00 1.85568 383.336
 -4 6 4 3296.334 105.527 2404.999 0.00 2.06762 320.778
 -2 6 4 9843.610 226.424 9612.831 180.00 2.18219 702.955
 0 6 4 8640.673 109.305 8599.956 0.00 2.13860 624.542
 2 6 4 18119.531 157.325 14638.155 0.00 1.96169 953.454
 4 6 4 2409.943 53.451 2877.304 180.00 1.73126 308.816
 6 6 4 7749.083 101.183 6973.486 180.00 1.50759 557.588
 8 6 4 244.718 21.008 332.277 0.00 1.31432 97.529
 10 6 4 402.630 22.647 482.179 180.00 1.15442 119.442
 12 6 4 26.565 17.005 1.749 0.00 1.02361 24.169
 14 6 4 304.163 25.550 286.556 0.00 0.91631 96.948
 16 6 4 1618.380 112.907 1997.965 180.00 0.82756 271.455
 -19 7 4 60.332 22.854 44.464 0.00 0.81383 44.610
 -17 7 4 888.573 111.932 672.368 0.00 0.89742 188.042
 -15 7 4 4181.037 84.561 4048.471 180.00 0.99696 394.591
 -13 7 4 162.420 19.070 186.656 180.00 1.11589 75.303
 -11 7 4 5072.230 60.964 4985.605 0.00 1.25728 439.884
 -9 7 4 1237.020 41.283 956.933 180.00 1.42175 185.622
 -7 7 4 6684.726 115.900 6532.753 180.00 1.60254 529.108
 -5 7 4 213.150 21.154 95.535 180.00 1.77718 66.646
 -3 7 4 9557.885 122.512 9418.724 0.00 1.90202 666.367
 -1 7 4 6167.565 105.754 4591.682 0.00 1.92884 453.570
 1 7 4 142.625 11.841 245.289 180.00 1.84517 80.151
 3 7 4 269.010 18.437 296.455 0.00 1.68739 94.501
 5 7 4 286.948 24.245 142.431 0.00 1.50538 79.094
 7 7 4 426.406 22.919 530.329 0.00 1.33168 124.580
 9 7 4 421.608 26.224 406.700 180.00 1.17926 114.380
 11 7 4 5818.125 96.091 6383.621 180.00 1.05010 505.958
 13 7 4 550.006 42.036 528.814 180.00 0.94190 134.216
 15 7 4 1679.637 56.994 1835.594 0.00 0.85124 247.113
 -18 8 4 5296.327 501.826 4777.719 0.00 0.83355 662.314
 -16 8 4 254.283 23.798 206.337 0.00 0.91772 84.791
 -14 8 4 12657.515 150.117 12547.152 180.00 1.01637 811.737
 -12 8 4 467.625 22.247 311.902 0.00 1.13133 106.863
 -10 8 4 3688.810 59.994 4055.090 0.00 1.26276 381.182
 -8 8 4 1952.728 87.665 1816.205 180.00 1.40647 261.301
 -6 8 4 427.251 37.673 173.006 0.00 1.54955 95.464
 -4 8 4 926.089 38.610 1354.935 0.00 1.66669 199.031
 -2 8 4 228.451 39.180 166.685 180.00 1.72498 84.280
 0 8 4 2389.937 52.742 3328.521 180.00 1.70320 326.775
 2 8 4 1696.108 42.953 1613.732 0.00 1.60969 233.778
 4 8 4 3168.963 80.732 2920.978 0.00 1.47488 331.726
 6 8 4 6096.665 92.500 6244.119 180.00 1.32914 505.280
 8 8 4 148.932 19.539 37.731 180.00 1.19101 50.907
 10 8 4 5188.901 96.463 5223.962 0.00 1.06817 456.405
 12 8 4 881.233 45.934 782.989 180.00 0.96204 165.001
 14 8 4 9767.519 402.093 9743.268 180.00 0.87135 779.988
 -17 9 4 12594.771 194.917 10629.183 0.00 0.84948 764.200
 -15 9 4 3038.987 105.161 3022.930 180.00 0.93243 339.939
 -13 9 4 496.449 28.599 429.445 180.00 1.02752 120.213
 -11 9 4 7782.322 102.532 7655.030 0.00 1.13468 580.131
 -9 9 4 1712.047 47.414 1501.798 180.00 1.25117 229.439
 -7 9 4 3478.608 96.122 3641.726 180.00 1.36913 369.327
 -5 9 4 2326.573 81.791 2370.016 0.00 1.47329 292.079
 -3 9 4 853.351 37.201 1147.146 0.00 1.54210 184.661
 -1 9 4 6053.531 87.455 7127.818 180.00 1.55630 532.761
 1 9 4 432.388 25.638 579.818 180.00 1.51134 129.390
 3 9 4 3629.097 106.952 4298.528 0.00 1.42091 399.055
 5 9 4 11798.303 139.071 11013.875 0.00 1.30704 751.494
 7 9 4 25195.895 180.777 23925.777 180.00 1.18847 1321.211
 9 9 4 31.218 11.611 8.079 180.00 1.07634 24.491
 11 9 4 10521.131 138.137 10331.485 0.00 0.97547 711.686
 13 9 4 16884.178 249.977 16346.682 180.00 0.88692 1003.853
 15 9 4 883.646 52.529 667.478 0.00 0.81000 159.480
 -16 10 4 736.183 66.542 683.934 180.00 0.86084 160.893
 -14 10 4 7666.265 109.411 7501.855 180.00 0.94066 574.680
 -12 10 4 2625.587 51.994 2673.363 0.00 1.02956 304.547
 -10 10 4 3708.404 75.480 3446.737 0.00 1.12564 361.456
 -8 10 4 1561.754 43.124 1374.573 180.00 1.22387 218.180
 -6 10 4 3867.075 56.933 3855.325 180.00 1.31469 376.572
 -4 10 4 1880.738 68.872 1805.357 0.00 1.38398 253.424
 -2 10 4 3585.027 72.191 3567.325 0.00 1.41681 363.028
 0 10 4 5768.763 104.069 5858.908 180.00 1.40467 489.298
 2 10 4 487.239 27.488 482.614 180.00 1.35082 124.065
 4 10 4 6810.845 79.637 6920.224 0.00 1.26815 537.122
 6 10 4 794.711 35.769 744.723 180.00 1.17190 157.009
 8 10 4 5833.346 93.894 6168.736 180.00 1.07393 498.663
 10 10 4 4131.623 73.912 4465.477 0.00 0.98127 406.721
 12 10 4 1023.332 62.248 1381.701 0.00 0.89710 209.009
 14 10 4 4785.052 102.030 5160.875 180.00 0.82222 448.519
 -15 11 4 555.905 34.253 565.876 0.00 0.86702 135.107
 -13 11 4 4181.800 81.577 4456.596 180.00 0.94186 408.766
 -11 11 4 1498.949 45.250 1491.953 0.00 1.02232 223.067
 -9 11 4 881.714 36.079 725.046 0.00 1.10505 158.690
 -7 11 4 2252.986 49.091 1754.073 180.00 1.18380 255.150
 -5 11 4 1433.133 39.385 1371.090 0.00 1.24921 213.891
 -3 11 4 150.720 13.489 126.834 180.00 1.29034 64.636
 -1 11 4 862.510 34.810 739.449 0.00 1.29861 158.729
 1 11 4 62.364 18.576 31.510 180.00 1.27215 39.718
 3 11 4 1305.412 42.152 989.445 0.00 1.21680 189.728
 5 11 4 285.982 27.934 163.323 180.00 1.14298 82.811
 7 11 4 9474.912 118.910 8884.041 180.00 1.06114 647.998
 9 11 4 280.265 21.857 299.683 0.00 0.97904 96.165
 11 11 4 4732.530 87.011 4938.775 0.00 0.90129 436.695
 13 11 4 240.296 18.420 356.207 180.00 0.83007 99.252
 -14 12 4 409.510 29.144 398.206 0.00 0.86768 113.781
 -12 12 4 622.096 27.115 584.369 0.00 0.93596 137.458
 -10 12 4 2775.713 61.097 2825.335 180.00 1.00639 315.629
 -8 12 4 354.151 22.267 335.341 0.00 1.07475 103.640
 -6 12 4 768.091 31.261 646.621 180.00 1.13469 148.269
 -4 12 4 34.129 12.482 6.377 0.00 1.17834 24.818
 -2 12 4 11469.279 227.825 10768.645 0.00 1.19841 760.947
 0 12 4 108.439 33.714 82.490 0.00 1.19104 61.900
 2 12 4 246.316 26.602 299.625 180.00 1.15768 95.565
 4 12 4 5626.172 88.261 5837.848 180.00 1.10436 483.074
 6 12 4 1610.979 60.918 1391.387 0.00 1.03904 224.501
 8 12 4 5785.867 97.390 5872.979 0.00 0.96892 488.679
 10 12 4 18070.195 150.136 17278.771 180.00 0.89924 1027.575
 12 12 4 16.774 6.539 13.104 180.00 0.83313 21.554
 -13 13 4 33.054 9.871 0.256 0.00 0.86278 20.659
 -11 13 4 20180.164 148.878 20525.799 180.00 0.92334 1150.165
 -9 13 4 52.568 10.807 11.332 0.00 0.98293 29.250
 -7 13 4 16726.070 152.237 17216.443 0.00 1.03712 1006.812
 -5 13 4 8851.397 119.678 8828.938 0.00 1.08025 636.807
 -3 13 4 15029.775 163.670 15205.026 180.00 1.10652 926.291
 -1 13 4 425.929 37.373 272.571 180.00 1.11172 105.333
 1 13 4 12539.244 193.638 11838.056 0.00 1.09498 798.488
 3 13 4 6163.421 99.321 6358.154 180.00 1.05909 511.440
 5 13 4 470.544 32.817 550.431 180.00 1.00933 130.181
 7 13 4 1025.270 36.330 867.652 0.00 0.95164 172.664
 9 13 4 1338.306 37.046 962.487 180.00 0.89108 188.043
 11 13 4 1223.190 31.235 1267.799 180.00 0.83127 201.177
 -12 14 4 115.836 13.705 80.896 0.00 0.85260 54.080
 -10 14 4 7254.904 128.626 6924.373 180.00 0.90481 553.775
 -8 14 4 6507.028 97.214 6399.943 0.00 0.95352 518.066
 -6 14 4 456.519 33.063 468.771 180.00 0.99463 122.988
 -4 14 4 1845.883 52.194 1636.364 180.00 1.02364 240.437
 -2 14 4 2452.666 74.093 2346.892 0.00 1.03671 291.728
 0 14 4 405.100 35.747 299.227 0.00 1.03193 106.332
 2 14 4 198.046 25.433 207.832 0.00 1.01000 82.068
 4 14 4 8026.154 109.950 8036.803 180.00 0.97402 597.399
 6 14 4 2191.059 51.202 1919.179 0.00 0.92831 261.792
 8 14 4 6575.102 78.064 6765.558 0.00 0.87729 527.975
 10 14 4 11139.682 192.365 11953.828 180.00 0.82456 781.084
 -11 15 4 1785.635 49.292 1851.806 180.00 0.83768 248.765
 -9 15 4 17.454 8.897 3.142 0.00 0.88141 17.664
 -7 15 4 491.698 26.209 455.871 0.00 0.91985 121.723
 -5 15 4 1221.709 44.957 1419.402 0.00 0.94955 211.937
 -3 15 4 915.198 38.887 844.745 180.00 0.96724 168.286
 -1 15 4 854.665 41.732 843.668 0.00 0.97071 166.957
 1 15 4 1613.664 54.534 1816.667 180.00 0.95951 244.063
 3 15 4 5003.745 109.865 5118.938 180.00 0.93508 452.676
 5 15 4 1978.724 56.399 2031.135 0.00 0.90030 263.123
 7 15 4 1370.804 35.244 1459.521 0.00 0.85864 216.205
 9 15 4 625.996 34.458 631.590 180.00 0.81337 142.754
 -10 16 4 1027.708 81.256 1065.063 180.00 0.81878 198.570
 -8 16 4 1152.475 36.063 1198.772 0.00 0.85435 196.125
 -6 16 4 58.601 11.586 23.265 0.00 0.88354 34.164
 -4 16 4 1058.057 42.964 1010.399 180.00 0.90369 183.867
 -2 16 4 449.514 22.703 447.307 0.00 0.91265 118.461
 0 16 4 2071.327 64.159 2014.422 180.00 0.90938 266.240
 2 16 4 1073.581 45.819 1191.227 0.00 0.89427 195.498
 4 16 4 1423.480 39.685 1356.418 0.00 0.86900 212.909
 6 16 4 2468.543 46.539 2505.761 180.00 0.83608 293.196
 -7 17 4 10662.128 138.452 11451.335 180.00 0.82478 747.476
 -5 17 4 2792.951 52.943 3082.459 0.00 0.84598 325.007
 -3 17 4 1580.300 69.744 1601.197 0.00 0.85842 236.716
 -1 17 4 1900.125 56.255 1809.416 180.00 0.86085 250.941
 1 17 4 39.233 13.658 15.158 180.00 0.85300 29.486
 3 17 4 44.420 11.292 20.579 0.00 0.83570 31.113
 5 17 4 1784.082 53.989 2089.366 0.00 0.81060 260.817
 -4 18 4 2051.515 85.157 2021.488 0.00 0.80827 271.938
 0 18 4 2167.961 88.188 2088.724 180.00 0.81233 278.423
 -19 1 5 816.501 33.512 777.967 0.00 0.88865 159.493
 -17 1 5 27.615 10.235 8.169 180.00 0.99781 23.154
 -15 1 5 293.758 20.907 341.268 180.00 1.13590 100.938
 -13 1 5 8003.440 101.311 8230.114 0.00 1.31506 601.606
 -11 1 5 102.200 13.466 56.270 0.00 1.55415 47.913
 -9 1 5 22323.295 153.738 22199.412 180.00 1.88194 1228.577
 -7 1 5 17235.975 85.836 17746.875 0.00 2.33601 1021.638
 -5 1 5 53.819 4.671 5.289 0.00 2.92703 25.575
 -3 1 5 111346.555 842.958 112301.695 180.00 3.47623 5008.493
 -1 1 5 5607.140 88.312 5491.991 0.00 3.50605 471.064
 1 1 5 57400.586 318.570 60667.766 0.00 2.98123 2796.613
 3 1 5 12196.018 101.846 13222.760 180.00 2.38201 817.419
 5 1 5 7379.415 79.460 6301.972 180.00 1.91552 526.168
 7 1 5 18189.479 211.155 18596.047 0.00 1.57839 1077.272
 9 1 5 96.933 15.260 71.532 180.00 1.33295 50.960
 11 1 5 2727.037 77.359 2813.044 180.00 1.14949 317.688
 13 1 5 44.152 16.861 18.662 0.00 1.00842 32.931
 15 1 5 123.162 28.729 131.507 0.00 0.89713 68.117
 17 1 5 3.796 11.091 12.530 0.00 0.80735 20.152
 -20 2 5 466.296 26.528 283.878 0.00 0.83830 105.086
 -18 2 5 494.206 25.906 508.094 0.00 0.93462 126.126
 -16 2 5 7477.731 151.835 7370.162 180.00 1.05459 577.166
 -14 2 5 164.598 22.326 105.275 0.00 1.20730 64.833
 -12 2 5 49338.332 335.389 51906.281 0.00 1.40641 2448.501
 -10 2 5 22780.600 151.675 23960.025 180.00 1.67221 1284.486
 -8 2 5 28059.086 221.613 26546.822 180.00 2.03179 1440.469
 -6 2 5 21591.918 100.635 25464.006 0.00 2.50451 1305.194
 -4 2 5 2829.883 32.388 3417.131 180.00 3.02650 336.538
 -2 2 5 312.467 30.242 758.301 180.00 3.30609 139.552
 0 2 5 38782.508 325.314 42522.438 0.00 3.06613 2045.472
 2 2 5 4634.454 51.529 4554.653 180.00 2.54976 415.577
 4 2 5 22828.148 159.181 23305.338 180.00 2.06801 1267.610
 6 2 5 11474.594 114.241 12182.441 0.00 1.69906 777.428
 8 2 5 924.893 56.066 958.823 0.00 1.42632 180.349
 10 2 5 3325.118 73.648 3392.072 180.00 1.22238 351.627
 12 2 5 924.992 52.179 1027.427 180.00 1.06629 183.305
 14 2 5 4392.667 128.508 4176.134 0.00 0.94392 414.520
 16 2 5 819.110 44.272 1038.954 0.00 0.84583 178.704
 -19 3 5 8571.041 161.502 8545.709 0.00 0.87627 633.031
 -17 3 5 207.394 18.729 174.238 180.00 0.98039 76.546
 -15 3 5 1745.237 60.490 1966.965 180.00 1.11039 255.679
 -13 3 5 19732.217 151.079 19519.615 0.00 1.27592 1115.468
 -11 3 5 6210.292 99.466 5975.009 180.00 1.49066 499.568
 -9 3 5 10377.518 111.402 11541.525 180.00 1.77228 741.374
 -7 3 5 14364.940 83.555 16119.898 0.00 2.13553 932.555
 -5 3 5 13697.792 77.876 13234.342 0.00 2.55871 837.416
 -3 3 5 103919.172 379.243 104415.938 180.00 2.90161 4634.644
 -1 3 5 1411.533 190.560 1112.536 0.00 2.91888 272.842
 1 3 5 67454.492 692.224 70620.883 0.00 2.59468 3265.049
 3 3 5 6892.681 98.920 8283.697 180.00 2.17051 585.344
 5 3 5 2877.878 61.599 3183.537 180.00 1.80024 332.283
 7 3 5 3832.205 87.549 4743.472 0.00 1.51200 414.009
 9 3 5 276.668 19.742 243.460 180.00 1.29224 89.366
 11 3 5 113.334 16.303 101.138 180.00 1.12308 58.131
 13 3 5 251.315 27.477 281.382 180.00 0.99045 94.135
 15 3 5 1834.455 73.565 1753.922 180.00 0.88440 251.252
 -20 4 5 4450.542 180.356 3097.861 0.00 0.82282 397.609
 -18 4 5 1101.579 50.255 1075.195 0.00 0.91332 190.759
 -16 4 5 5154.346 101.345 5079.531 180.00 1.02426 451.918
 -14 4 5 2683.809 89.024 2707.782 180.00 1.16239 315.592
 -12 4 5 9071.248 182.036 9354.173 0.00 1.33679 670.578
 -10 4 5 5665.188 91.130 5193.987 180.00 1.55860 462.441
 -8 4 5 1668.950 39.825 1942.803 180.00 1.83720 248.627
 -6 4 5 33682.301 219.244 31615.732 0.00 2.16444 1659.111
 -4 4 5 4348.050 60.433 3963.376 180.00 2.47532 390.074
 -2 4 5 5256.784 76.786 4432.128 0.00 2.62142 426.155
 0 4 5 19186.777 229.437 17650.100 0.00 2.49686 1068.382
 2 4 5 19964.531 296.199 17579.459 180.00 2.19345 1093.528
 4 4 5 293.814 18.317 337.924 180.00 1.86385 100.097
 6 4 5 783.495 30.138 653.043 0.00 1.58028 149.043
 8 4 5 85.083 21.431 28.202 180.00 1.35385 43.016
 10 4 5 1200.034 44.090 1260.517 180.00 1.17583 202.529
 12 4 5 2330.854 67.482 2659.851 180.00 1.03497 300.842
 14 4 5 1763.881 77.283 1899.956 0.00 0.92198 257.511
 16 4 5 403.543 22.608 559.906 0.00 0.82994 126.025
 -19 5 5 417.091 102.472 415.983 0.00 0.85300 151.789
 -17 5 5 980.791 50.973 1013.000 180.00 0.94811 183.768
 -15 5 5 3034.809 78.240 2780.867 0.00 1.06413 322.831
 -13 5 5 2154.494 76.360 2229.478 180.00 1.20709 280.802
 -11 5 5 5694.956 116.505 5346.795 180.00 1.38399 473.752
 -9 5 5 15200.830 132.574 15645.193 0.00 1.60043 936.571
 -7 5 5 98.569 32.339 104.209 180.00 1.85275 63.825
 -5 5 5 13678.269 115.533 12037.090 180.00 2.10920 806.067
 -3 5 5 11850.681 120.225 12388.221 0.00 2.28924 790.052
 -1 5 5 1655.438 40.140 870.205 0.00 2.29769 192.520
 1 5 5 1138.024 34.338 778.994 0.00 2.12921 170.215
 3 5 5 2190.262 56.640 2227.927 0.00 1.87545 276.818
 5 5 5 3740.350 79.325 3524.593 180.00 1.62093 365.835
 7 5 5 319.097 24.985 331.067 180.00 1.40102 102.107
 9 5 5 144.482 16.504 128.674 180.00 1.22089 65.137
 11 5 5 1015.516 37.472 854.597 0.00 1.07529 171.781
 13 5 5 538.873 49.608 535.586 180.00 0.95720 136.868
 15 5 5 1122.888 41.144 1130.220 180.00 0.86049 192.372
 -18 6 5 6251.788 809.089 5691.919 180.00 0.88083 941.088
 -16 6 5 14327.161 197.537 13398.897 0.00 0.97906 870.731
 -14 6 5 8216.186 192.464 8281.520 180.00 1.09754 628.256
 -12 6 5 9971.413 129.078 9900.656 180.00 1.24068 688.599
 -10 6 5 24997.453 284.982 25438.334 0.00 1.41181 1378.578
 -8 6 5 6287.907 101.323 5934.713 0.00 1.60888 499.891
 -6 6 5 22976.514 202.948 24233.121 180.00 1.81516 1301.947
 -4 6 5 3.318 10.245 46.441 0.00 1.98709 32.404
 -2 6 5 20834.834 420.380 20590.779 0.00 2.06032 1226.047
 0 6 5 6705.857 109.358 8859.114 180.00 1.99818 602.392
 2 6 5 741.527 32.045 553.704 0.00 1.83216 140.697
 4 6 5 12642.091 157.331 14866.756 0.00 1.62669 880.723
 6 6 5 17245.619 189.106 16409.990 180.00 1.42786 997.428
 8 6 5 4574.474 72.804 4364.331 180.00 1.25429 410.856
 10 6 5 4752.036 69.505 4274.184 0.00 1.10883 410.235
 12 6 5 1435.252 59.581 1373.411 180.00 0.98840 218.689
 14 6 5 284.095 22.786 430.003 0.00 0.88860 109.465
 -19 7 5 1307.328 136.234 1146.925 180.00 0.82132 237.264
 -17 7 5 2931.098 256.051 2674.312 0.00 0.90516 399.444
 -15 7 5 6156.916 117.070 5987.118 0.00 1.00445 502.888
 -13 7 5 16132.377 245.148 16507.559 180.00 1.12199 996.586
 -11 7 5 412.874 18.630 333.165 180.00 1.25974 105.579
 -9 7 5 60634.098 1062.790 60987.504 0.00 1.41637 3024.641
 -7 7 5 82999.945 1231.963 80443.695 180.00 1.58236 3875.431
 -5 7 5 10682.501 137.557 10299.000 180.00 1.73331 713.027
 -3 7 5 130714.312 1522.754 121672.375 0.00 1.82916 5667.512
 -1 7 5 46963.418 295.901 42098.609 180.00 1.83346 2141.693
 1 7 5 12291.529 222.984 12786.115 180.00 1.74437 829.929
 3 7 5 26366.404 198.940 25462.334 0.00 1.59644 1383.210
 5 7 5 62.628 15.740 73.574 0.00 1.43052 48.093
 7 7 5 2128.591 42.021 2175.637 180.00 1.27254 270.460
 9 7 5 1270.420 44.268 1286.875 180.00 1.13304 205.949
 11 7 5 5102.366 101.278 5362.461 0.00 1.01381 460.700
 13 7 5 88.652 17.719 72.448 0.00 0.91306 51.130
 15 7 5 1926.420 69.419 2279.465 180.00 0.82800 276.168
 -18 8 5 676.565 112.514 650.411 180.00 0.84068 181.051
 -16 8 5 13245.878 299.046 13277.192 0.00 0.92477 880.663
 -14 8 5 11548.706 233.628 11664.483 180.00 1.02263 789.804
 -12 8 5 10922.217 111.971 11267.894 180.00 1.13539 741.421
 -10 8 5 43080.332 578.178 44746.914 0.00 1.26211 2217.447
 -8 8 5 56.439 30.513 7.565 180.00 1.39700 40.420
 -6 8 5 8262.979 139.656 7852.453 180.00 1.52572 601.518
 -4 8 5 248.637 19.751 218.666 180.00 1.62364 84.879
 -2 8 5 5617.240 87.033 5157.210 0.00 1.66286 459.570
 0 8 5 561.348 33.146 879.759 180.00 1.62967 157.679
 2 8 5 240.626 18.006 162.658 180.00 1.53578 77.029
 4 8 5 8921.702 138.555 9572.597 0.00 1.40861 664.492
 6 8 5 40648.836 250.965 38708.883 180.00 1.27353 1955.594
 8 8 5 1289.338 45.254 1232.372 0.00 1.14579 203.696
 10 8 5 10743.426 141.767 10643.239 0.00 1.03174 725.116
 12 8 5 1337.691 46.391 1314.422 180.00 0.93263 209.728
 14 8 5 57.037 15.110 53.494 180.00 0.84742 42.915
 -17 9 5 4709.906 399.011 4706.444 180.00 0.85604 578.747
 -15 9 5 823.900 42.059 810.757 180.00 0.93854 163.906
 -13 9 5 9776.406 150.785 9643.788 0.00 1.03227 682.279
 -11 9 5 26.264 9.723 20.427 180.00 1.13649 27.450
 -9 9 5 2461.414 57.029 2246.701 180.00 1.24750 283.697
 -7 9 5 1832.623 88.566 1527.954 180.00 1.35648 245.445
 -5 9 5 63.358 20.205 9.417 0.00 1.44801 34.864
 -3 9 5 10844.965 155.412 9417.611 0.00 1.50250 692.622
 -1 9 5 2701.739 61.623 2940.257 180.00 1.50488 318.920
 1 9 5 134.314 16.013 69.300 180.00 1.45443 54.281
 3 9 5 8865.385 124.383 8274.946 180.00 1.36531 620.753
 5 9 5 579.852 28.456 524.378 0.00 1.25714 131.434
 7 9 5 27387.223 265.435 25909.721 0.00 1.14587 1420.889
 9 9 5 5663.933 84.572 5488.436 180.00 1.04086 471.222
 11 9 5 2394.984 63.406 2203.563 180.00 0.94617 281.713
 13 9 5 362.362 32.144 203.752 0.00 0.86272 93.237
 -16 10 5 457.627 32.572 313.147 180.00 0.86665 109.129
 -14 10 5 1343.000 46.934 1335.009 180.00 0.94562 211.096
 -12 10 5 35.423 9.041 18.860 0.00 1.03262 28.284
 -10 10 5 17918.498 158.413 18382.941 180.00 1.12518 1058.231
 -8 10 5 4284.437 101.270 4529.022 0.00 1.21762 417.540
 -6 10 5 67149.227 438.825 69255.672 0.00 1.30004 3179.502
 -4 10 5 25188.615 253.478 24343.910 180.00 1.35903 1344.637
 -2 10 5 3925.145 78.662 4320.292 180.00 1.38178 398.618
 0 10 5 38516.836 320.233 37725.645 0.00 1.36256 1909.477
 2 10 5 4955.072 74.190 4714.993 180.00 1.30624 430.361
 4 10 5 9193.211 146.180 9113.534 180.00 1.22528 656.261
 6 10 5 592.376 31.097 687.902 180.00 1.13325 144.879
 8 10 5 490.013 26.180 478.590 0.00 1.04042 123.561
 10 10 5 2835.023 59.077 3239.274 0.00 0.95281 333.194
 12 10 5 826.408 38.889 915.095 180.00 0.87311 169.943
 -15 11 5 14614.641 222.158 14712.229 180.00 0.87192 918.388
 -13 11 5 19157.803 174.086 19166.494 0.00 0.94552 1100.629
 -11 11 5 373.731 20.940 363.235 180.00 1.02365 107.018
 -9 11 5 6167.920 93.710 6012.674 180.00 1.10252 499.002
 -7 11 5 10050.320 109.680 10905.895 0.00 1.17560 716.992
 -5 11 5 80.248 14.527 30.130 0.00 1.23368 39.906
 -3 11 5 6554.877 120.291 7348.350 180.00 1.26686 554.267
 -1 11 5 1548.440 53.663 1352.117 0.00 1.26829 218.994
 1 11 5 15434.817 260.894 14986.853 0.00 1.23765 947.868
 3 11 5 17392.293 209.253 17222.635 180.00 1.18133 1026.640
 5 11 5 136.667 22.019 69.954 0.00 1.10916 56.667
 7 11 5 8843.818 113.549 8460.485 0.00 1.03048 624.119
 9 11 5 9309.153 99.413 9337.483 180.00 0.95210 656.168
 11 11 5 441.167 30.711 514.829 0.00 0.87803 125.578
 13 11 5 176.781 25.427 340.916 180.00 0.81013 95.935
 -16 12 5 7449.153 163.702 7528.527 180.00 0.80858 584.891
 -14 12 5 2178.085 66.327 2542.886 180.00 0.87156 292.373
 -12 12 5 9151.226 109.489 8996.137 0.00 0.93826 644.797
 -10 12 5 2486.102 48.822 2203.055 180.00 1.00606 280.784
 -8 12 5 4869.646 77.818 4653.071 180.00 1.07051 427.310
 -6 12 5 34626.645 268.468 34838.051 0.00 1.12523 1768.279
 -4 12 5 8063.704 153.152 7964.779 180.00 1.16283 605.187
 -2 12 5 617.814 55.595 739.368 180.00 1.17699 156.429
 0 12 5 25680.734 347.835 24378.959 0.00 1.16504 1373.271
 2 12 5 8023.210 142.805 8009.847 180.00 1.12925 603.425
 4 12 5 1678.011 59.674 1716.287 180.00 1.07570 241.976
 6 12 5 362.544 23.502 254.485 180.00 1.01182 96.125
 8 12 5 231.667 23.329 213.310 0.00 0.94410 84.144
 10 12 5 541.358 34.199 444.513 180.00 0.87718 124.811
 12 12 5 131.622 22.913 179.173 180.00 0.81382 73.310
 -13 13 5 20.207 7.265 3.829 180.00 0.86559 18.060
 -11 13 5 1037.960 33.853 904.181 180.00 0.92432 174.842
 -9 13 5 62.212 12.182 66.938 0.00 0.98115 45.589
 -7 13 5 1078.241 39.140 1110.036 0.00 1.03159 189.490
 -5 13 5 225.354 20.524 127.089 0.00 1.07017 71.877
 -3 13 5 5123.539 96.707 4952.133 180.00 1.09161 445.973
 -1 13 5 630.785 45.266 653.960 180.00 1.09252 147.518
 1 13 5 8204.939 193.283 8089.676 0.00 1.07275 622.513
 3 13 5 22.189 12.527 6.091 180.00 1.03545 22.230
 5 13 5 4122.938 79.334 3992.921 180.00 0.98581 390.404
 7 13 5 599.605 29.969 763.288 0.00 0.92934 150.304
 9 13 5 266.848 17.434 271.382 0.00 0.87063 91.462
 11 13 5 19.672 8.690 103.632 180.00 0.81291 48.067
 -12 14 5 72.204 19.618 50.585 0.00 0.85433 45.722
 -10 14 5 1743.784 45.825 1810.152 0.00 0.90457 245.098
 -8 14 5 27.756 10.467 13.523 180.00 0.95055 25.446
 -6 14 5 1520.348 53.430 1750.204 180.00 0.98824 238.318
 -4 14 5 639.735 30.799 717.209 0.00 1.01342 148.630
 -2 14 5 144.676 17.791 143.118 0.00 1.02275 67.651
 0 14 5 993.655 54.121 1100.166 180.00 1.01488 190.142
 2 14 5 981.130 50.659 934.550 0.00 0.99096 178.976
 4 14 5 116.625 16.219 65.826 0.00 0.95418 52.049
 6 14 5 575.689 23.816 445.004 180.00 0.90875 123.858
 8 14 5 100.245 10.477 28.781 180.00 0.85874 40.766
 -11 15 5 1570.539 49.686 1567.029 180.00 0.83841 229.641
 -9 15 5 12446.641 129.026 12170.072 0.00 0.88013 793.808
 -7 15 5 4787.208 78.601 4488.598 180.00 0.91599 420.161
 -5 15 5 3066.871 64.272 3005.153 180.00 0.94268 329.438
 -3 15 5 12875.921 149.911 12316.260 0.00 0.95723 808.113
 -1 15 5 1832.262 59.353 1792.342 180.00 0.95785 249.240
 1 15 5 715.523 32.828 728.021 180.00 0.94444 152.487
 3 15 5 3762.574 114.984 3677.375 0.00 0.91869 381.208
 5 15 5 1674.672 52.750 1529.155 180.00 0.88349 231.035
 7 15 5 836.839 28.782 619.174 180.00 0.84215 148.262
 -10 16 5 10272.461 260.754 10348.264 0.00 0.81860 742.160
 -8 16 5 63.256 9.567 71.852 180.00 0.85221 46.140
 -6 16 5 18911.633 177.687 18496.123 180.00 0.87906 1078.647
 -4 16 5 13252.062 166.740 13099.406 0.00 0.89664 839.847
 -2 16 5 19405.998 426.203 18974.795 0.00 0.90308 1165.547
 0 16 5 21649.877 293.237 23141.275 180.00 0.89765 1270.458
 2 16 5 1320.251 42.266 1527.436 180.00 0.88097 219.689
 4 16 5 12239.710 109.475 13143.557 0.00 0.85483 816.705
 6 16 5 694.314 25.975 450.878 180.00 0.82170 129.619
 -7 17 5 873.839 35.338 746.476 180.00 0.82199 159.697
 -5 17 5 1130.387 33.030 1096.624 180.00 0.84111 189.064
 -3 17 5 1502.878 37.983 1329.667 0.00 0.85140 213.289
 -1 17 5 921.402 37.387 1047.351 0.00 0.85184 180.754
 1 17 5 312.611 27.371 313.660 180.00 0.84237 100.653
 3 17 5 2911.407 77.715 2854.521 0.00 0.82394 323.187
 -20 0 6 5011.275 144.948 5112.321 0.00 0.85078 462.349
 -18 0 6 1389.052 55.721 1429.965 0.00 0.94934 219.411
 -16 0 6 182.821 38.153 108.872 0.00 1.07202 73.576
 -14 0 6 6339.896 129.725 5450.247 0.00 1.22784 491.325
 -12 0 6 306.126 68.944 154.730 180.00 1.42998 104.213
 -10 0 6 753.771 59.866 121.922 0.00 1.69681 116.414
 -8 0 6 26608.373 353.730 25882.676 180.00 2.04904 1428.604
 -6 0 6 23991.584 347.151 27032.066 0.00 2.48765 1422.635
 -4 0 6 3087.735 47.198 1982.435 180.00 2.91636 284.032
 -2 0 6 321860.375 3847.662 297727.031 180.00 3.06968 13452.383
 0 0 6 42169.656 727.657 41460.414 0.00 2.80345 2163.035
 2 0 6 73801.516 403.272 71735.867 0.00 2.35105 3333.242
 4 0 6 19321.924 183.648 21259.492 180.00 1.93470 1163.795
 6 0 6 3514.528 100.686 3891.905 180.00 1.60962 380.485
 8 0 6 27633.055 455.239 31492.221 0.00 1.36419 1621.588
 10 0 6 714.656 56.926 555.791 0.00 1.17746 147.551
 12 0 6 12142.808 227.977 11402.594 180.00 1.03264 789.170
 14 0 6 5813.342 201.457 5730.254 0.00 0.91791 515.461
 16 0 6 983.347 62.615 902.966 180.00 0.82521 180.900
 -19 1 6 2942.294 73.710 3146.518 0.00 0.89587 334.549
 -17 1 6 418.937 26.010 346.362 180.00 1.00489 108.665
 -15 1 6 3286.758 73.687 3588.769 180.00 1.14171 358.459
 -13 1 6 29561.881 214.540 28828.230 0.00 1.31692 1523.843
 -11 1 6 213.494 16.206 107.811 180.00 1.54559 67.118
 -9 1 6 57055.551 391.014 54085.684 180.00 1.84685 2621.467
 -7 1 6 4091.421 50.289 3187.001 180.00 2.23430 354.411
 -5 1 6 5634.515 48.715 7701.035 0.00 2.67245 539.731
 -3 1 6 59752.895 296.964 54831.164 0.00 2.98431 2666.503
 -1 1 6 42504.309 784.391 43285.203 180.00 2.92212 2234.439
 1 1 6 760.196 26.496 1162.865 0.00 2.54404 180.944
 3 1 6 27795.818 210.222 24085.996 0.00 2.11067 1366.393
 5 1 6 13136.257 165.800 14941.505 180.00 1.74875 891.621
 7 1 6 15688.044 215.469 16619.006 0.00 1.47108 986.552
 9 1 6 411.195 23.715 270.182 180.00 1.26014 100.311
 11 1 6 27306.094 245.905 25781.764 180.00 1.09766 1412.686
 13 1 6 10102.252 161.810 10321.375 0.00 0.97003 710.080
 15 1 6 3153.500 93.209 3234.925 0.00 0.86773 346.914
 -20 2 6 1716.075 71.916 1916.374 0.00 0.84529 255.604
 -18 2 6 661.620 30.121 532.511 180.00 0.94173 135.629
 -16 2 6 3710.688 88.030 3616.679 0.00 1.06109 370.722
 -14 2 6 24.535 10.838 16.271 180.00 1.21150 26.034
 -12 2 6 2078.981 70.367 2246.218 180.00 1.40435 278.307
 -10 2 6 19544.957 186.075 17445.230 0.00 1.65446 1059.182
 -8 2 6 12957.613 146.614 11495.676 180.00 1.97571 784.462
 -6 2 6 71.824 9.618 193.174 0.00 2.35962 68.003
 -4 2 6 1764.246 21.773 1214.814 180.00 2.71576 211.857
 -2 2 6 27260.037 588.957 24300.320 180.00 2.83826 1471.604
 0 2 6 6557.996 85.089 5862.719 0.00 2.62388 498.959
 2 2 6 40.031 7.696 10.079 180.00 2.24209 25.497
 4 2 6 1987.764 53.733 1212.209 0.00 1.87261 223.133
 6 2 6 42.675 16.966 0.376 180.00 1.57333 26.721
 8 2 6 185.546 39.747 44.677 180.00 1.34188 65.495
 10 2 6 4858.758 90.160 5222.555 0.00 1.16303 449.377
 12 2 6 2018.375 101.530 1955.200 180.00 1.02286 273.879
 14 2 6 249.161 31.479 190.786 180.00 0.91103 85.147
 16 2 6 315.463 19.888 388.910 0.00 0.82020 106.486
 -19 3 6 4528.757 98.251 4297.175 180.00 0.88319 412.918
 -17 3 6 1135.604 47.372 1144.027 0.00 0.98710 194.949
 -15 3 6 1066.953 57.399 960.451 180.00 1.11581 185.095
 -13 3 6 1576.958 39.702 1289.316 0.00 1.27762 213.426
 -11 3 6 41.570 12.765 134.165 180.00 1.48310 56.742
 -9 3 6 247.172 15.949 66.098 180.00 1.74288 63.255
 -7 3 6 1134.260 25.994 1535.602 0.00 2.05700 212.642
 -5 3 6 16631.631 133.166 16201.962 180.00 2.38340 973.483
 -3 3 6 31711.197 235.791 31696.342 0.00 2.59671 1636.313
 -1 3 6 40.890 8.189 44.669 0.00 2.55543 36.704
 1 3 6 10282.688 95.829 12591.534 180.00 2.29096 769.341
 3 3 6 5714.654 84.815 4680.853 0.00 1.95931 444.390
 5 3 6 2648.530 62.154 2900.614 0.00 1.65972 316.315
 7 3 6 393.664 26.421 368.525 180.00 1.41689 109.656
 9 3 6 6205.676 95.435 5861.197 180.00 1.22557 494.914
 11 3 6 1003.856 47.031 1008.137 0.00 1.07459 183.113
 13 3 6 325.553 32.750 407.752 0.00 0.95399 111.824
 15 3 6 2749.786 81.763 2682.727 180.00 0.85619 313.946
 -20 4 6 3267.741 773.813 2961.861 180.00 0.82943 839.461
 -18 4 6 3674.892 107.220 3493.087 180.00 0.91995 370.493
 -16 4 6 10520.945 146.077 10596.751 0.00 1.03022 721.239
 -14 4 6 3130.822 80.384 2961.723 0.00 1.16614 332.502
 -12 4 6 5550.590 78.133 6577.441 180.00 1.33502 504.855
 -10 4 6 209.240 33.538 138.424 0.00 1.54420 77.042
 -8 4 6 509.089 25.180 849.140 0.00 1.79542 152.280
 -6 4 6 4306.365 58.213 4559.822 180.00 2.06886 410.742
 -4 4 6 2843.725 51.224 2643.858 180.00 2.29646 307.748
 -2 4 6 14281.604 383.463 17280.328 0.00 2.36912 1035.157
 0 4 6 167.903 31.407 187.368 180.00 2.24010 79.765
 2 4 6 66774.680 3292.992 67920.586 180.00 1.98827 4527.519
 4 4 6 33821.684 213.681 33605.793 0.00 1.71700 1715.501
 6 4 6 14428.123 140.283 14073.111 0.00 1.47762 880.740
 8 4 6 51363.695 690.227 51260.746 180.00 1.28101 2531.481
 10 4 6 9841.234 203.397 10362.834 0.00 1.12273 718.063
 12 4 6 10805.694 230.760 10859.934 0.00 0.99512 754.840
 14 4 6 6554.810 138.406 6679.943 180.00 0.89126 537.132
 -19 5 6 259.792 55.062 119.223 180.00 0.85938 89.240
 -17 5 6 1945.242 67.216 1831.328 0.00 0.95418 255.698
 -15 5 6 130.796 19.972 70.239 0.00 1.06890 55.432
 -13 5 6 366.764 25.003 337.995 180.00 1.20853 105.134
 -11 5 6 9702.628 153.669 10218.387 180.00 1.37793 699.156
 -9 5 6 16908.287 157.591 17297.447 0.00 1.57868 1012.574
 -7 5 6 6859.025 127.018 6455.110 0.00 1.80076 531.962
 -5 5 6 48204.582 315.677 48629.395 180.00 2.00772 2340.550
 -3 5 6 1117.995 34.233 345.298 180.00 2.13033 139.705
 -1 5 6 54200.547 630.330 49547.336 0.00 2.10736 2507.920
 1 5 6 22784.369 345.893 24375.527 180.00 1.95153 1333.005
 3 5 6 2934.787 68.324 2503.628 180.00 1.73413 307.127
 5 5 6 17551.977 439.332 17833.996 0.00 1.51609 1115.302
 7 5 6 1393.944 53.054 1520.498 180.00 1.32436 223.554
 9 5 6 42.589 10.676 8.474 180.00 1.16420 26.428
 11 5 6 6246.396 99.432 6166.463 0.00 1.03250 506.503
 13 5 6 479.703 31.964 352.053 180.00 0.92418 113.541
 15 5 6 10735.217 135.902 11335.777 180.00 0.83444 744.644
 -18 6 6 4106.338 395.999 3803.989 180.00 0.88678 545.265
 -16 6 6 732.268 49.546 637.478 0.00 0.98425 151.293
 -14 6 6 3879.094 86.579 3792.158 0.00 1.10069 380.063
 -12 6 6 2494.219 57.142 2239.573 0.00 1.23927 284.125
 -10 6 6 700.529 35.629 687.864 180.00 1.40108 149.779
 -8 6 6 7050.397 103.520 6047.251 180.00 1.58060 516.629
 -6 6 6 141.334 37.390 139.151 180.00 1.75766 74.470
 -4 6 6 1066.916 52.510 518.979 180.00 1.89093 155.643
 -2 6 6 2762.535 98.408 3196.190 0.00 1.93087 339.278
 0 6 6 5837.646 133.949 6176.910 180.00 1.85909 508.069
 2 6 6 36031.316 479.289 34832.363 180.00 1.70744 1831.056
 4 6 6 15401.853 243.169 15214.981 0.00 1.52631 949.149
 6 6 6 21129.443 266.899 20969.652 0.00 1.35078 1196.918
 8 6 6 11853.798 119.348 11830.118 180.00 1.19571 773.343
 10 6 6 220.403 17.722 280.082 0.00 1.06396 89.899
 12 6 6 3969.010 91.498 4482.093 0.00 0.95351 407.963
 14 6 6 19.467 10.347 0.850 0.00 0.86100 17.740
 -19 7 6 224.018 53.053 161.901 0.00 0.82701 90.788
 -17 7 6 2367.991 222.753 2289.230 0.00 0.91044 356.015
 -15 7 6 535.950 42.177 432.634 0.00 1.00846 126.038
 -13 7 6 747.973 37.484 766.919 180.00 1.12315 157.329
 -11 7 6 3482.202 52.097 3336.941 180.00 1.25517 348.666
 -9 7 6 1990.369 71.198 1546.588 0.00 1.40123 244.426
 -7 7 6 6216.150 248.458 6235.238 0.00 1.54961 556.946
 -5 7 6 2892.877 94.966 2126.342 180.00 1.67566 297.696
 -3 7 6 4382.615 113.764 3831.812 180.00 1.74498 397.704
 -1 7 6 5008.612 72.423 4628.939 180.00 1.73229 427.965
 1 7 6 2072.719 77.677 1983.807 0.00 1.64258 268.475
 3 7 6 4089.790 80.688 3115.317 0.00 1.50653 357.217
 5 7 6 1669.290 56.615 1509.579 180.00 1.35691 230.835
 7 7 6 611.029 34.422 651.049 0.00 1.21427 143.625
 9 7 6 762.270 31.423 772.581 0.00 1.08729 156.869
 11 7 6 66.308 16.578 155.495 0.00 0.97772 63.254
 13 7 6 9.872 12.070 1.309 0.00 0.88427 16.376
 -18 8 6 158.863 24.509 152.874 0.00 0.84584 72.089
 -16 8 6 2739.743 142.455 2595.506 180.00 0.92915 331.373
 -14 8 6 1898.525 81.541 2078.927 180.00 1.02518 269.976
 -12 8 6 8589.576 125.966 9144.685 0.00 1.13431 643.723
 -10 8 6 372.488 21.235 332.619 0.00 1.25442 104.057
 -8 8 6 3849.377 125.847 4517.972 180.00 1.37836 416.172
 -6 8 6 2556.048 97.842 3086.149 0.00 1.49110 330.743
 -4 8 6 4301.792 94.924 4855.729 0.00 1.56990 427.901
 -2 8 6 40480.945 514.368 38647.504 180.00 1.59254 2002.570
 0 8 6 5894.699 89.572 5074.190 180.00 1.55154 461.964
 2 8 6 25270.646 441.835 22233.848 0.00 1.46007 1336.951
 4 8 6 2722.304 78.551 2984.958 180.00 1.34191 324.832
 6 8 6 327.867 38.416 306.093 0.00 1.21794 104.206
 8 8 6 13396.161 193.858 12778.999 0.00 1.10062 838.438
 10 8 6 4990.168 100.233 4511.988 180.00 0.99531 429.125
 12 8 6 4232.870 89.071 3750.565 180.00 0.90316 385.631
 14 8 6 4064.277 82.941 3769.919 0.00 0.82338 381.860
 -17 9 6 2261.382 115.554 2143.585 180.00 0.86050 292.534
 -15 9 6 1138.283 47.451 1110.035 180.00 0.94181 193.105
 -13 9 6 2087.148 62.418 1898.058 0.00 1.03317 260.866
 -11 9 6 4381.094 68.637 4601.909 0.00 1.13313 415.200
 -9 9 6 3051.288 63.673 3421.392 180.00 1.23712 345.481
 -7 9 6 11999.664 201.681 11311.141 180.00 1.33567 777.211
 -5 9 6 30970.045 885.589 34099.047 0.00 1.41389 1895.658
 -3 9 6 3205.375 86.350 3435.691 180.00 1.45479 353.882
 -1 9 6 17062.711 200.765 17975.250 180.00 1.44741 1041.663
 1 9 6 25626.543 255.587 26038.258 0.00 1.39384 1398.207
 3 9 6 1427.158 43.065 1208.857 0.00 1.30779 205.712
 5 9 6 31305.682 284.187 31062.480 180.00 1.20630 1620.913
 7 9 6 5141.368 79.557 4837.402 0.00 1.10277 438.879
 9 9 6 10052.975 109.870 9888.290 0.00 1.00506 686.126
 11 9 6 15868.484 308.076 15811.942 180.00 0.91663 990.905
 13 9 6 2099.747 94.685 1912.591 0.00 0.83831 271.331
 -16 10 6 1062.066 59.958 950.446 180.00 0.87025 185.172
 -14 10 6 34.011 11.033 44.388 0.00 0.94763 36.449
 -12 10 6 1212.803 43.637 1186.450 0.00 1.03180 198.661
 -10 10 6 40.954 9.895 24.484 180.00 1.11972 31.324
 -8 10 6 3892.835 72.952 3912.512 180.00 1.20522 381.930
 -6 10 6 1790.616 39.829 2008.368 0.00 1.27842 254.619
 -4 10 6 3252.877 82.704 3417.893 0.00 1.32705 353.239
 -2 10 6 10022.928 129.041 10350.073 180.00 1.34063 703.005
 0 10 6 70.112 11.391 60.585 180.00 1.31590 44.858
 2 10 6 13717.589 130.511 13639.201 0.00 1.25870 856.121
 4 10 6 5615.812 95.609 5942.609 180.00 1.18062 487.811
 6 10 6 4896.284 77.438 4991.108 180.00 1.09354 439.589
 8 10 6 20262.611 157.329 20427.928 0.00 1.00625 1149.682
 10 10 6 454.768 25.465 368.548 180.00 0.92389 112.254
 12 10 6 5758.638 88.950 6374.277 180.00 0.84878 503.353
 -17 11 6 551.315 55.993 465.387 180.00 0.80829 134.456
 -15 11 6 735.770 33.761 725.748 0.00 0.87454 153.236
 -13 11 6 845.655 37.542 773.913 0.00 0.94621 161.088
 -11 11 6 161.368 14.891 115.152 0.00 1.02119 63.961
 -9 11 6 2813.577 59.435 2576.900 180.00 1.09533 305.803
 -7 11 6 363.852 23.150 374.876 180.00 1.16198 108.108
 -5 11 6 681.116 30.268 621.963 0.00 1.21238 143.125
 -3 11 6 440.213 37.538 479.416 0.00 1.23787 124.473
 -1 11 6 4154.389 135.556 3942.043 180.00 1.23331 404.340
 1 11 6 890.667 64.950 782.439 0.00 1.19967 171.532
 3 11 6 115.328 21.315 94.100 0.00 1.14348 58.718
 5 11 6 335.469 22.772 347.212 180.00 1.07377 103.998
 7 11 6 567.406 29.142 575.247 0.00 0.99880 135.077
 9 11 6 103.938 12.926 42.828 180.00 0.92447 45.088
 11 11 6 1149.434 41.036 1077.930 0.00 0.85427 190.093
 -16 12 6 1614.915 134.299 1571.297 0.00 0.81150 262.516
 -14 12 6 112.572 17.618 77.755 0.00 0.87314 54.337
 -12 12 6 756.159 35.287 782.143 180.00 0.93765 158.128
 -10 12 6 276.288 19.409 271.220 180.00 1.00215 92.359
 -8 12 6 5588.100 89.193 5587.071 0.00 1.06205 474.132
 -6 12 6 9821.089 127.517 10004.542 180.00 1.11113 689.181
 -4 12 6 11195.986 130.171 11130.194 180.00 1.14261 744.363
 -2 12 6 18101.311 342.443 18728.934 0.00 1.15124 1112.932
 0 12 6 800.542 50.450 756.745 0.00 1.13547 161.976
 2 12 6 3258.829 97.777 3051.598 180.00 1.09810 343.122
 4 12 6 821.232 36.805 684.759 0.00 1.04511 154.055
 6 12 6 661.427 30.550 690.326 180.00 0.98325 147.432
 8 12 6 902.468 31.728 669.800 180.00 0.91835 154.696
 10 12 6 3544.639 72.101 3828.240 0.00 0.85446 372.113
 -13 13 6 647.120 30.219 673.907 180.00 0.86612 145.665
 -11 13 6 221.070 17.947 132.995 180.00 0.92251 71.711
 -9 13 6 2403.674 62.740 2474.489 0.00 0.97607 293.483
 -7 13 6 625.027 33.643 637.324 180.00 1.02234 142.946
 -5 13 6 3739.500 78.497 4054.032 180.00 1.05617 385.426
 -3 13 6 63.143 12.494 64.937 0.00 1.07289 45.340
 -1 13 6 4697.933 121.073 4972.417 0.00 1.06992 445.297
 1 13 6 20426.451 303.468 19372.113 180.00 1.04773 1151.628
 3 13 6 236.559 26.558 217.540 180.00 1.00968 85.881
 5 13 6 51177.355 466.377 50982.543 0.00 0.96072 2469.739
 7 13 6 5404.485 72.617 5002.906 180.00 0.90590 448.038
 9 13 6 6802.882 82.981 7680.122 180.00 0.84935 562.102
 -12 14 6 1045.663 36.601 1051.334 180.00 0.85387 184.561
 -10 14 6 148.265 16.877 144.935 180.00 0.90173 67.948
 -8 14 6 5623.946 84.603 5250.870 0.00 0.94462 462.441
 -6 14 6 831.677 36.356 733.348 180.00 0.97865 157.625
 -4 14 6 10528.605 145.503 10486.232 180.00 0.99995 717.918
 -2 14 6 7864.602 116.088 8048.546 0.00 1.00572 596.389
 0 14 6 1509.721 81.648 1632.610 0.00 0.99515 240.306
 2 14 6 6157.665 180.734 6509.588 180.00 0.96971 537.956
 4 14 6 7143.841 137.203 6687.212 0.00 0.93263 546.494
 6 14 6 39.071 8.675 41.818 0.00 0.88788 35.795
 8 14 6 4141.685 124.159 4228.647 180.00 0.83922 410.617
 -11 15 6 18.486 10.059 10.013 0.00 0.83706 21.888
 -9 15 6 1839.483 50.158 1736.650 0.00 0.87646 244.711
 -7 15 6 312.072 23.592 334.635 0.00 0.90950 101.781
 -5 15 6 3380.269 83.214 3463.691 180.00 0.93307 357.552
 -3 15 6 649.346 29.493 732.312 180.00 0.94454 149.779
 -1 15 6 3461.221 71.967 3400.225 0.00 0.94251 354.219
 1 15 6 242.562 25.552 278.869 0.00 0.92724 92.844
 3 15 6 2687.905 74.458 2960.667 180.00 0.90055 322.192
 5 15 6 2812.269 54.819 2959.987 0.00 0.86529 320.739
 7 15 6 480.973 22.103 447.057 180.00 0.82459 119.689
 -10 16 6 2059.750 64.481 2296.723 180.00 0.81649 278.685
 -8 16 6 25.591 9.276 5.521 180.00 0.84793 21.107
 -6 16 6 278.518 18.203 237.882 0.00 0.87228 88.509
 -4 16 6 386.586 21.297 408.195 0.00 0.88727 111.893
 -2 16 6 1692.147 45.261 1683.747 0.00 0.89129 237.579
 0 16 6 1754.132 57.048 1775.754 180.00 0.88391 246.045
 2 16 6 288.518 19.877 231.793 0.00 0.86594 88.745
 4 16 6 517.885 20.074 459.006 180.00 0.83923 121.935
 -7 17 6 2556.808 57.834 2565.161 180.00 0.81729 299.600
 -5 17 6 4932.209 85.512 5098.030 0.00 0.83426 445.425
 -3 17 6 4226.249 121.245 4024.943 180.00 0.84244 404.011
 -1 17 6 580.538 34.581 715.634 180.00 0.84099 147.238
 1 17 6 10751.910 243.696 11052.103 0.00 0.83009 763.674
 3 17 6 1322.343 46.432 1285.784 180.00 0.81078 207.776
 -21 1 7 4698.047 118.872 4821.252 0.00 0.81251 439.502
 -19 1 7 8211.343 108.766 8271.017 180.00 0.90067 607.454
 -17 1 7 7294.088 106.479 7611.140 180.00 1.00848 571.683
 -15 1 7 24400.633 201.272 24509.588 0.00 1.14230 1329.386
 -13 1 7 2755.684 64.641 2454.724 0.00 1.31076 300.525
 -11 1 7 37340.234 388.466 36874.645 180.00 1.52449 1882.877
 -9 1 7 2293.282 43.304 2602.767 0.00 1.79293 293.104
 -7 1 7 13719.834 122.109 13199.630 0.00 2.11077 841.983
 -5 1 7 7129.956 56.201 7929.017 180.00 2.42264 572.080
 -3 1 7 2299.947 34.224 1831.264 180.00 2.59168 257.445
 -1 1 7 4601.761 65.418 5281.939 0.00 2.50044 442.661
 1 1 7 1457.787 31.857 801.614 0.00 2.21636 181.054
 3 1 7 1932.229 46.123 1816.210 180.00 1.89061 249.953
 5 1 7 538.964 26.527 726.909 0.00 1.60432 144.866
 7 1 7 2045.436 70.697 2025.738 0.00 1.37380 267.817
 9 1 7 13096.574 179.005 13289.150 180.00 1.19205 845.631
 11 1 7 35.378 12.357 22.975 180.00 1.04817 30.845
 13 1 7 13948.532 232.653 14094.020 0.00 0.93282 893.829
 15 1 7 1557.014 58.710 1382.422 180.00 0.83895 222.069
 -20 2 7 1032.814 42.053 1161.596 0.00 0.85028 191.782
 -18 2 7 11470.309 153.029 11419.683 180.00 0.94600 761.391
 -16 2 7 3055.545 70.672 2743.918 0.00 1.06344 320.003
 -14 2 7 2429.724 62.337 2724.886 0.00 1.20944 304.544
 -12 2 7 32334.092 272.658 32577.506 180.00 1.39266 1674.950
 -10 2 7 4656.602 89.806 3973.474 0.00 1.62196 401.649
 -8 2 7 51533.922 435.310 53048.133 0.00 1.89933 2525.094
 -6 2 7 3164.258 41.841 3629.866 180.00 2.19872 352.507
 -4 2 7 15258.060 114.961 17857.527 180.00 2.43203 999.171
 -2 2 7 2903.426 61.844 4350.232 0.00 2.47046 377.835
 0 2 7 8043.209 80.967 7964.473 0.00 2.28698 590.725
 2 2 7 28612.965 390.336 28302.307 180.00 1.99559 1531.134
 4 2 7 6435.630 107.443 5185.436 180.00 1.70602 478.646
 6 2 7 10115.674 176.122 10231.850 0.00 1.46079 711.005
 8 2 7 6896.657 109.801 6221.374 0.00 1.26367 521.106
 10 2 7 5321.694 95.042 5853.674 180.00 1.10675 479.770
 12 2 7 35.033 16.365 22.838 180.00 0.98099 32.564
 14 2 7 3060.480 93.700 3466.007 0.00 0.87894 354.138
 -19 3 7 5103.476 167.839 4808.481 180.00 0.88780 461.507
 -17 3 7 12003.430 153.583 12304.119 180.00 0.99050 795.583
 -15 3 7 29169.377 220.294 29152.422 0.00 1.11637 1528.220
 -13 3 7 181.414 14.854 191.469 0.00 1.27199 76.250
 -11 3 7 15813.349 231.062 16756.131 180.00 1.46443 995.740
 -9 3 7 5653.016 74.184 6086.970 0.00 1.69735 489.559
 -7 3 7 3230.690 45.448 2121.593 180.00 1.95939 292.892
 -5 3 7 4276.939 63.625 5207.550 180.00 2.20111 434.088
 -3 3 7 27523.084 225.307 25257.906 0.00 2.32557 1397.671
 -1 3 7 6269.756 89.047 4078.554 180.00 2.25897 433.902
 1 3 7 12476.086 137.061 12809.777 180.00 2.04297 814.499
 3 3 7 1111.132 41.487 656.539 0.00 1.77952 163.064
 5 3 7 20994.762 211.044 21751.330 0.00 1.53475 1205.805
 7 3 7 3119.799 68.267 3074.095 0.00 1.32936 334.041
 9 3 7 34466.188 443.069 35094.805 180.00 1.16266 1807.840
 11 3 7 934.723 51.535 864.456 0.00 1.02803 173.493
 13 3 7 7984.339 161.542 8158.804 0.00 0.91854 612.130
 15 3 7 2045.580 49.750 1897.830 180.00 0.82851 257.149
 -20 4 7 175.813 18.507 231.092 180.00 0.83414 81.698
 -18 4 7 832.721 46.367 795.329 180.00 0.92392 164.347
 -16 4 7 5541.495 107.032 5319.842 0.00 1.03236 468.005
 -14 4 7 1088.173 48.519 980.416 180.00 1.16431 184.359
 -12 4 7 3187.568 63.978 2974.943 180.00 1.32496 330.587
 -10 4 7 3636.595 74.843 3333.083 0.00 1.51768 355.603
 -8 4 7 6356.471 90.915 6381.511 0.00 1.73753 513.833
 -6 4 7 585.294 25.624 479.297 180.00 1.95783 127.439
 -4 4 7 25174.371 186.064 26344.041 180.00 2.11714 1389.415
 -2 4 7 4054.212 103.238 4003.114 0.00 2.14235 395.079
 0 4 7 307.979 22.885 121.026 180.00 2.01937 77.290
 2 4 7 5196.779 142.339 4788.915 180.00 1.81030 453.771
 4 4 7 846.379 37.697 796.712 0.00 1.58587 162.656
 6 4 7 73.954 13.650 5.137 180.00 1.38322 31.837
 8 4 7 3383.226 67.381 3293.080 0.00 1.21244 347.651
 10 4 7 2655.711 65.194 2279.088 0.00 1.07184 291.046
 12 4 7 562.013 37.524 489.921 180.00 0.95644 130.273
 14 4 7 257.060 26.391 292.692 180.00 0.86115 95.341
 -19 5 7 1756.211 318.087 1478.104 0.00 0.86362 389.276
 -17 5 7 46.597 15.325 13.592 0.00 0.95724 30.973
 -15 5 7 1397.168 65.700 1195.842 180.00 1.06939 210.120
 -13 5 7 3745.325 77.748 3771.200 0.00 1.20377 374.870
 -11 5 7 973.637 49.835 626.654 180.00 1.36292 158.892
 -9 5 7 3471.772 72.802 3332.169 180.00 1.54461 351.969
 -7 5 7 32.896 11.104 15.171 180.00 1.73419 27.279
 -5 5 7 9495.687 138.232 9658.081 0.00 1.89509 675.780
 -3 5 7 2567.974 62.650 2440.367 180.00 1.97279 295.514
 -1 5 7 34611.113 411.512 33068.043 180.00 1.93164 1747.295
 1 5 7 6849.390 154.283 6487.785 0.00 1.79133 540.010
 3 5 7 7812.729 115.331 7026.980 0.00 1.60575 563.053
 5 5 7 203.656 20.392 68.792 180.00 1.41906 61.512
 7 5 7 1446.074 40.862 1495.739 0.00 1.25204 221.046
 9 5 7 409.062 22.596 434.754 180.00 1.10988 115.556
 11 5 7 119.643 15.077 128.327 0.00 0.99099 62.798
 13 5 7 930.609 40.680 887.762 180.00 0.89183 171.926
 -18 6 7 3003.344 112.127 2565.920 0.00 0.89034 323.582
 -16 6 7 2858.872 87.084 3017.287 180.00 0.98612 331.004
 -14 6 7 3822.075 81.200 4220.631 180.00 1.09915 393.617
 -12 6 7 43719.508 665.374 45576.781 0.00 1.23121 2272.198
 -10 6 7 19.924 9.863 2.685 180.00 1.38118 18.586
 -8 6 7 34279.168 377.496 34598.910 180.00 1.54067 1776.822
 -6 6 7 4538.653 117.147 5002.473 0.00 1.68805 442.539
 -4 6 7 764.459 37.413 291.780 180.00 1.78699 122.301
 -2 6 7 1587.642 51.689 2349.872 180.00 1.80207 267.783
 0 6 7 4029.076 95.437 2907.306 0.00 1.72701 351.755
 2 6 7 580.233 36.818 220.623 180.00 1.59073 107.549
 4 6 7 2588.281 62.275 2427.294 0.00 1.43198 295.310
 6 6 7 7797.432 88.671 7670.604 180.00 1.27753 578.580
 8 6 7 1371.176 49.817 1403.178 0.00 1.13937 216.114
 10 6 7 4693.799 78.741 4565.633 0.00 1.02036 421.266
 12 6 7 6923.694 284.633 6993.449 180.00 0.91932 606.407
 14 6 7 1707.297 71.798 1673.017 0.00 0.83376 243.878
 -19 7 7 12650.853 2339.525 10704.820 0.00 0.83078 2454.394
 -17 7 7 2158.899 97.635 1986.430 0.00 0.91310 276.915
 -15 7 7 15123.972 203.221 15384.717 180.00 1.00887 940.591
 -13 7 7 1553.882 51.333 1681.664 0.00 1.11932 235.305
 -11 7 7 3789.529 71.610 4167.946 0.00 1.24379 389.215
 -9 7 7 6624.860 162.178 5948.137 180.00 1.37724 521.523
 -7 7 7 11680.234 206.624 11435.293 180.00 1.50657 777.469
 -5 7 7 22355.277 271.756 21620.510 0.00 1.60849 1233.189
 -3 7 7 96.234 17.811 77.967 0.00 1.65519 52.932
 -1 7 7 14192.707 187.110 15513.882 180.00 1.63066 927.562
 1 7 7 16106.897 432.386 15901.364 0.00 1.54358 1041.857
 3 7 7 1756.702 54.827 1804.186 0.00 1.42006 246.963
 5 7 7 2467.769 63.976 2482.915 180.00 1.28602 295.476
 7 7 7 1545.829 47.593 1532.092 180.00 1.15781 226.802
 9 7 7 1121.143 40.463 1125.881 0.00 1.04265 191.927
 11 7 7 2552.341 64.573 2915.600 0.00 0.94226 315.443
 13 7 7 6729.124 143.004 7461.018 180.00 0.85581 565.962
 -18 8 7 1421.008 136.382 1255.658 0.00 0.84893 245.046
 -16 8 7 365.569 107.296 394.792 0.00 0.93072 151.950
 -14 8 7 10705.752 304.604 11107.526 180.00 1.02393 786.145
 -12 8 7 28447.820 354.461 29590.074 0.00 1.12812 1555.347
 -10 8 7 2005.474 47.786 1999.957 180.00 1.24008 260.590
 -8 8 7 32380.461 698.100 30793.439 180.00 1.35164 1748.710
 -6 8 7 30644.996 518.932 28323.840 0.00 1.44789 1596.406
 -4 8 7 3097.923 84.641 3183.225 0.00 1.50888 341.614
 -2 8 7 406.825 39.285 550.743 180.00 1.51792 129.454
 0 8 7 22008.199 674.016 21243.654 180.00 1.47225 1365.159
 2 8 7 2762.847 71.116 2771.115 0.00 1.38506 315.243
 4 8 7 13268.363 137.169 12621.647 0.00 1.27646 820.653
 6 8 7 7059.227 123.614 6967.040 180.00 1.16343 550.865
 8 8 7 1161.281 46.439 935.202 180.00 1.05621 183.306
 10 8 7 342.321 23.410 413.199 0.00 0.95934 110.740
 12 8 7 107.051 18.589 146.062 180.00 0.87394 65.495
 -17 9 7 136.363 23.904 162.151 0.00 0.86275 71.611
 -15 9 7 303.099 29.768 289.362 0.00 0.94215 98.379
 -13 9 7 137.326 17.942 171.689 180.00 1.03019 71.265
 -11 9 7 9143.142 97.915 9380.908 180.00 1.12474 654.720
 -9 9 7 3469.519 60.071 4036.238 0.00 1.22052 376.389
 -7 9 7 237.787 17.174 224.181 180.00 1.30782 84.327
 -5 9 7 991.228 65.590 1058.023 180.00 1.37283 191.245
 -3 9 7 224.110 19.723 192.503 0.00 1.40153 80.195
 -1 9 7 60.056 15.763 16.954 0.00 1.38654 34.227
 1 9 7 5140.044 87.892 4912.251 0.00 1.33181 443.047
 3 9 7 1355.033 64.930 1116.982 180.00 1.25002 204.486
 5 9 7 91.158 16.048 51.508 180.00 1.15567 46.569
 7 9 7 792.081 31.629 621.177 0.00 1.05996 147.386
 9 9 7 373.444 21.385 232.136 180.00 0.96948 93.823
 11 9 7 227.322 18.203 191.506 0.00 0.88721 79.911
 13 9 7 1788.098 76.758 2268.625 180.00 0.81394 274.572
 -16 10 7 2393.280 90.000 2123.333 0.00 0.87154 285.385
 -14 10 7 5620.397 153.742 5858.643 0.00 0.94665 499.790
 -12 10 7 854.215 36.857 910.275 180.00 1.02714 170.067
 -10 10 7 3604.824 62.877 3560.868 180.00 1.10949 361.422
 -8 10 7 125.424 15.942 250.566 0.00 1.18723 80.445
 -6 10 7 701.422 32.706 579.433 0.00 1.25087 141.271
 -4 10 7 53.241 13.063 66.049 180.00 1.28957 44.659
 -2 10 7 2659.098 57.418 2814.340 0.00 1.29520 312.080
 0 10 7 5389.101 83.775 5147.631 180.00 1.26648 454.712
 2 10 7 15319.560 257.943 14486.655 180.00 1.20969 931.285
 4 10 7 7900.503 149.211 8062.135 0.00 1.13531 604.691
 6 10 7 3407.188 63.941 3149.492 0.00 1.05358 341.850
 8 10 7 103.870 13.013 27.793 180.00 0.97198 41.685
 10 10 7 1888.786 46.267 1842.835 180.00 0.89491 250.213
 12 10 7 457.854 28.256 275.215 0.00 0.82440 104.285
 -17 11 7 1460.059 97.497 1255.716 180.00 0.81015 226.705
 -15 11 7 24064.434 220.578 23893.670 0.00 0.87481 1310.530
 -13 11 7 727.419 34.053 734.737 180.00 0.94392 153.633
 -11 11 7 29213.627 410.768 29406.389 180.00 1.01503 1574.539
 -9 11 7 20634.443 238.108 20873.484 0.00 1.08376 1181.198
 -7 11 7 824.361 34.664 788.839 180.00 1.14350 160.727
 -5 11 7 12848.383 142.740 13501.774 180.00 1.18619 841.302
 -3 11 7 363.169 26.449 377.417 0.00 1.20456 109.068
 -1 11 7 1094.100 52.482 1199.709 0.00 1.19500 198.218
 1 11 7 1497.544 66.565 1319.668 0.00 1.15943 219.528
 3 11 7 1367.481 64.094 1302.381 180.00 1.10426 214.490
 5 11 7 4249.009 76.057 4221.076 0.00 1.03760 400.393
 7 11 7 301.459 20.907 384.503 0.00 0.96666 105.583
 9 11 7 7772.888 86.911 7547.931 180.00 0.89656 574.004
 11 11 7 92.624 14.421 42.374 0.00 0.83031 44.194
 -16 12 7 5979.521 163.316 5243.601 0.00 0.81254 488.657
 -14 12 7 2901.064 95.009 2626.394 0.00 0.87237 318.433
 -12 12 7 3448.887 73.739 3082.046 180.00 0.93414 341.994
 -10 12 7 40.105 12.635 21.885 0.00 0.99480 31.359
 -8 12 7 5942.476 101.388 5678.256 0.00 1.04968 485.596
 -6 12 7 4503.464 87.329 4383.583 180.00 1.09289 413.096
 -4 12 7 9610.600 136.728 9946.710 180.00 1.11842 685.997
 -2 12 7 13529.558 213.839 14043.402 0.00 1.12209 881.642
 0 12 7 392.402 46.157 259.443 180.00 1.10326 105.931
 2 12 7 3017.184 115.132 3242.670 180.00 1.06511 351.142
 4 12 7 65.717 23.632 18.739 0.00 1.01328 39.653
 6 12 7 1191.613 39.521 1334.541 0.00 0.95390 205.433
 8 12 7 87.529 10.326 129.581 0.00 0.89207 59.402
 10 12 7 1668.326 42.849 1937.968 180.00 0.83138 248.884
 -15 13 7 3886.469 126.186 3578.544 0.00 0.81036 383.397
 -13 13 7 365.300 23.266 387.381 0.00 0.86436 109.377
 -11 13 7 891.863 48.558 646.877 180.00 0.91796 157.104
 -9 13 7 375.013 28.596 371.408 180.00 0.96785 109.600
 -7 13 7 768.485 36.554 889.482 180.00 1.00969 165.916
 -5 13 7 39.272 13.980 4.243 180.00 1.03872 25.772
 -3 13 7 771.162 39.327 690.951 0.00 1.05099 153.378
 -1 13 7 237.740 29.536 265.472 180.00 1.04462 92.305
 1 13 7 1642.195 83.520 1511.945 0.00 1.02061 238.321
 3 13 7 38.465 12.547 0.398 0.00 0.98237 23.296
 5 13 7 250.274 23.574 179.812 180.00 0.93455 81.276
 7 13 7 1496.662 34.931 1702.228 0.00 0.88172 231.875
 9 13 7 2510.185 66.757 2961.620 180.00 0.82755 316.918
 -12 14 7 622.013 34.238 564.452 0.00 0.85122 137.528
 -10 14 7 159.211 20.383 121.869 0.00 0.89635 66.310
 -8 14 7 283.804 23.837 205.325 180.00 0.93588 86.417
 -6 14 7 1084.599 46.052 1127.676 0.00 0.96612 192.237
 -4 14 7 37.953 11.078 32.765 180.00 0.98362 33.756
 -2 14 7 4313.677 77.872 4340.125 180.00 0.98611 406.221
 0 14 7 2288.228 92.307 2142.933 0.00 0.97326 284.705
 2 14 7 271.001 26.193 163.467 0.00 0.94676 81.339
 4 14 7 541.403 30.363 447.104 180.00 0.90981 124.033
 6 14 7 1254.199 37.985 944.703 180.00 0.86609 184.700
 8 14 7 1985.234 87.006 1839.867 0.00 0.81903 262.894
 -11 15 7 4256.612 69.532 4145.524 0.00 0.83366 396.587
 -9 15 7 11500.880 154.552 11217.432 180.00 0.87049 756.143
 -7 15 7 362.771 22.601 252.034 180.00 0.90055 95.662
 -5 15 7 14303.704 137.094 14081.614 0.00 0.92097 878.668
 -3 15 7 169.642 16.052 144.615 180.00 0.92949 69.257
 -1 15 7 6733.264 125.363 6760.292 180.00 0.92508 539.389
 1 15 7 143.713 16.515 256.500 180.00 0.90828 82.419
 3 15 7 1074.890 33.582 1028.708 0.00 0.88101 183.507
 5 15 7 733.277 29.832 1162.453 0.00 0.84602 180.623
 -10 16 7 48.691 23.389 39.493 180.00 0.81250 42.451
 -8 16 7 3767.495 90.382 3579.132 180.00 0.84159 370.945
 -6 16 7 1097.505 40.829 1084.439 0.00 0.86338 188.916
 -4 16 7 198.692 24.781 106.701 0.00 0.87580 68.460
 -2 16 7 3579.805 95.309 3360.402 180.00 0.87756 360.426
 0 16 7 347.108 21.286 378.558 180.00 0.86846 107.278
 2 16 7 2439.131 60.675 2422.974 0.00 0.84948 291.599
 4 16 7 78.368 9.947 86.879 0.00 0.82248 50.824
 -7 17 7 59.486 10.355 117.818 0.00 0.81078 54.931
 -5 17 7 506.740 22.461 427.988 0.00 0.82559 119.222
 -3 17 7 373.030 30.431 387.850 180.00 0.83170 111.520
 -1 17 7 685.000 94.527 699.553 180.00 0.82854 173.732
 1 17 7 1426.313 48.520 1700.339 180.00 0.81640 232.462
 -20 0 8 8366.656 196.896 8632.744 0.00 0.85880 642.515
 -18 0 8 12556.350 170.915 11604.700 180.00 0.95505 786.668
 -16 0 8 11472.186 218.000 11645.757 180.00 1.07248 783.666
 -14 0 8 27629.156 496.592 26858.289 0.00 1.21714 1510.031
 -12 0 8 873.944 78.060 687.099 0.00 1.39590 170.535
 -10 0 8 12064.522 296.855 15326.252 180.00 1.61383 920.770
 -8 0 8 7519.698 248.175 7686.099 0.00 1.86573 619.631
 -6 0 8 23241.994 155.958 24959.531 0.00 2.11686 1319.643
 -4 0 8 79885.398 360.575 77614.273 180.00 2.28451 3572.155
 -2 0 8 895.524 53.861 809.717 0.00 2.27849 169.539
 0 0 8 22586.730 235.148 27255.316 0.00 2.10259 1386.182
 2 0 8 36117.473 288.264 35993.234 180.00 1.84949 1823.708
 4 0 8 5964.558 123.926 3956.660 0.00 1.59912 432.913
 6 0 8 22745.752 280.534 23352.451 0.00 1.38366 1288.650
 8 0 8 23751.682 251.741 23837.172 180.00 1.20722 1310.206
 10 0 8 284.776 32.375 138.205 180.00 1.06445 81.301
 12 0 8 2719.050 100.632 2409.320 0.00 0.94850 307.655
 14 0 8 863.738 65.763 886.574 180.00 0.85340 177.426
 -21 1 8 592.742 30.510 694.252 180.00 0.81587 145.230
 -19 1 8 370.670 28.656 395.817 0.00 0.90295 111.673
 -17 1 8 495.013 28.832 327.376 180.00 1.00846 111.142
 -15 1 8 9304.758 124.855 9494.438 180.00 1.13766 665.245
 -13 1 8 6514.465 90.971 6875.821 0.00 1.29690 532.647
 -11 1 8 7434.721 120.175 8193.728 180.00 1.49235 595.006
 -9 1 8 3439.326 62.845 2459.519 0.00 1.72504 314.576
 -7 1 8 76914.578 489.067 76524.836 0.00 1.97777 3517.333
 -5 1 8 32499.963 178.053 31290.805 180.00 2.19362 1628.685
 -3 1 8 2347.376 46.910 2843.495 180.00 2.27893 305.025
 -1 1 8 48004.949 229.051 50823.059 0.00 2.18300 2388.070
 1 1 8 184.639 13.034 121.950 180.00 1.96228 66.380
 3 1 8 30665.090 221.559 29899.740 180.00 1.70964 1569.943
 5 1 8 1905.865 77.365 1737.952 180.00 1.47905 253.313
 7 1 8 2967.425 53.462 2881.377 0.00 1.28599 320.468
 9 1 8 103.217 16.118 55.103 0.00 1.12881 48.591
 11 1 8 140.453 28.220 47.570 0.00 1.00126 55.829
 13 1 8 270.518 186.740 23.062 0.00 0.89704 194.924
 15 1 8 90.969 20.104 95.702 180.00 0.81096 56.462
 -20 2 8 996.083 46.949 1001.398 0.00 0.85316 182.456
 -18 2 8 1975.387 82.405 1878.950 180.00 0.94730 262.963
 -16 2 8 146.058 15.826 107.620 0.00 1.06155 61.787
 -14 2 8 1348.329 42.275 1286.320 0.00 1.20122 207.622
 -12 2 8 615.415 32.914 724.637 180.00 1.37203 148.746
 -10 2 8 612.110 23.133 427.619 0.00 1.57726 123.797
 -8 2 8 124.034 10.438 7.034 0.00 1.80986 38.297
 -6 2 8 3055.878 54.992 3185.221 0.00 2.03628 334.743
 -4 2 8 17620.119 106.847 13806.588 180.00 2.18416 914.943
 -2 2 8 10102.477 108.185 9237.590 180.00 2.17890 666.684
 0 2 8 23801.418 253.547 22580.703 0.00 2.02357 1276.249
 2 2 8 270.704 24.413 340.463 180.00 1.79503 100.482
 4 2 8 499.404 42.362 342.922 180.00 1.56352 116.958
 6 2 8 562.814 38.337 530.663 0.00 1.36040 133.747
 8 2 8 483.261 29.326 406.852 180.00 1.19168 117.864
 10 2 8 174.164 17.194 146.083 0.00 1.05375 70.064
 12 2 8 65.311 19.840 85.145 180.00 0.94091 52.099
 14 2 8 79.227 19.328 30.230 180.00 0.84786 41.797
 -19 3 8 2506.031 74.409 2557.771 180.00 0.88997 301.864
 -17 3 8 1710.154 68.346 1695.738 0.00 0.99048 244.045
 -15 3 8 3092.281 81.903 3025.480 180.00 1.11203 334.633
 -13 3 8 123.311 13.636 220.998 180.00 1.25932 76.085
 -11 3 8 4098.584 98.670 3935.865 0.00 1.43586 392.272
 -9 3 8 2204.330 47.642 1893.062 0.00 1.63941 260.218
 -7 3 8 820.426 31.013 1056.732 180.00 1.85162 177.027
 -5 3 8 105.684 11.821 252.442 0.00 2.02512 78.718
 -3 3 8 2477.424 56.485 3460.744 0.00 2.09166 334.446
 -1 3 8 20156.904 183.529 20577.975 180.00 2.01675 1156.309
 1 3 8 884.651 33.532 550.336 0.00 1.83889 146.042
 3 3 8 4274.648 118.879 4556.333 0.00 1.62617 422.941
 5 3 8 3629.368 79.898 3886.566 180.00 1.42401 377.463
 7 3 8 459.664 35.198 447.510 0.00 1.24932 121.924
 9 3 8 275.396 22.669 229.612 180.00 1.10376 88.421
 11 3 8 3218.781 91.561 3356.126 180.00 0.98365 352.400
 13 3 8 2042.214 61.287 2445.621 0.00 0.88431 284.118
 -20 4 8 693.495 37.445 632.805 180.00 0.83686 146.046
 -18 4 8 3970.143 100.127 3940.729 0.00 0.92514 390.479
 -16 4 8 6084.809 130.126 6085.496 0.00 1.03063 508.127
 -14 4 8 19016.320 198.290 19675.840 180.00 1.15697 1117.131
 -12 4 8 2812.625 63.370 3107.966 180.00 1.30716 328.288
 -10 4 8 73153.617 488.733 69314.188 0.00 1.48087 3269.989
 -8 4 8 37347.500 248.093 35825.484 180.00 1.66824 1830.139
 -6 4 8 32478.740 262.669 29911.639 180.00 1.84052 1601.677
 -4 4 8 92175.781 639.783 91039.008 0.00 1.94754 4140.907
 -2 4 8 646.551 42.186 742.287 180.00 1.94380 153.380
 0 4 8 12899.004 236.828 13679.478 180.00 1.83111 868.078
 2 4 8 7754.505 452.533 7805.827 0.00 1.65660 732.042
 4 4 8 1966.103 59.233 2089.890 180.00 1.46948 266.137
 6 4 8 9461.840 138.738 9251.105 180.00 1.29709 662.960
 8 4 8 7961.531 104.164 7612.918 0.00 1.14843 581.929
 10 4 8 4478.466 82.646 4514.708 0.00 1.02350 416.372
 12 4 8 8921.968 170.145 8501.802 180.00 0.91918 639.304
 14 4 8 217.216 22.553 233.237 180.00 0.83186 85.440
 -19 5 8 4551.111 172.903 4841.037 180.00 0.86562 455.303
 -17 5 8 4502.285 123.568 4502.107 0.00 0.95723 426.361
 -15 5 8 59.446 14.013 71.455 0.00 1.06558 46.779
 -13 5 8 14093.412 204.232 15198.001 180.00 1.19301 920.681
 -11 5 8 12669.021 220.631 12525.351 0.00 1.33981 827.219
 -9 5 8 663.014 39.195 515.247 0.00 1.50056 136.668
 -7 5 8 14752.671 142.110 15468.247 180.00 1.65813 926.343
 -5 5 8 17718.730 288.407 19039.227 0.00 1.77926 1100.824
 -3 5 8 44123.227 268.834 44750.133 0.00 1.82389 2171.984
 -1 5 8 50144.945 411.945 52890.477 180.00 1.77358 2497.955
 1 5 8 3243.510 446.947 3019.836 180.00 1.64897 553.973
 3 5 8 61334.723 393.039 56100.301 0.00 1.49039 2735.114
 5 5 8 28672.125 319.241 28587.008 180.00 1.33016 1523.211
 7 5 8 7892.384 103.333 7738.076 180.00 1.18450 584.655
 9 5 8 2824.332 74.334 2694.576 0.00 1.05830 314.110
 11 5 8 498.299 26.895 661.550 0.00 0.95107 138.575
 13 5 8 25.956 11.953 5.611 0.00 0.86041 22.532
 -18 6 8 1983.276 91.812 2088.407 0.00 0.89142 275.538
 -16 6 8 51.745 15.194 39.474 0.00 0.98462 38.930
 -14 6 8 9339.859 191.383 9493.294 180.00 1.09297 681.365
 -12 6 8 4679.405 87.105 5270.636 180.00 1.21689 447.335
 -10 6 8 17518.504 424.648 17557.469 0.00 1.35326 1101.755
 -8 6 8 1499.392 59.934 937.237 0.00 1.49175 196.981
 -6 6 8 12222.132 153.033 10503.302 180.00 1.61111 745.307
 -4 6 8 5702.801 127.948 6450.043 0.00 1.68143 513.249
 -2 6 8 3158.345 68.146 2860.467 0.00 1.67903 326.248
 0 6 8 224.266 26.269 36.071 0.00 1.60479 60.108
 2 6 8 84.999 22.933 15.446 180.00 1.48341 40.802
 4 6 8 1718.161 52.769 1574.718 180.00 1.34456 234.394
 6 6 8 10029.711 165.627 10189.232 180.00 1.20875 705.913
 8 6 8 1809.819 56.839 1557.626 0.00 1.08576 236.760
 10 6 8 3626.354 72.462 3929.044 0.00 0.97839 377.490
 12 6 8 3504.541 171.395 3808.878 180.00 0.88609 401.926
 -19 7 8 847.484 46.765 903.381 180.00 0.83257 171.842
 -17 7 8 3800.560 163.382 3970.414 180.00 0.91309 409.361
 -15 7 8 114.356 17.174 117.887 0.00 1.00566 61.247
 -13 7 8 1106.179 48.811 1268.324 0.00 1.11065 201.449
 -11 7 8 2134.809 63.956 2523.531 180.00 1.22615 290.083
 -9 7 8 472.561 45.739 492.277 180.00 1.34574 129.525
 -7 7 8 3388.629 113.311 3534.421 0.00 1.45590 368.522
 -5 7 8 3530.786 109.055 3021.057 0.00 1.53584 350.541
 -3 7 8 2730.709 88.424 2462.579 0.00 1.56427 306.330
 -1 7 8 251.874 23.506 339.001 0.00 1.53218 99.157
 1 7 8 1627.854 68.173 1781.544 180.00 1.44968 246.133
 3 7 8 1168.220 51.452 1053.151 180.00 1.33839 191.727
 5 7 8 856.849 64.625 558.978 0.00 1.21874 155.786
 7 7 8 2685.185 62.127 3007.705 180.00 1.10377 321.426
 9 7 8 3249.869 65.935 2835.596 180.00 0.99954 326.634
 11 7 8 1392.639 45.109 1679.953 0.00 0.90774 229.904
 13 7 8 1706.050 92.046 1622.775 0.00 0.82793 248.206
 -18 8 8 140.351 18.695 196.374 0.00 0.84987 75.034
 -16 8 8 7180.124 159.131 7298.822 180.00 0.92945 572.236
 -14 8 8 2554.996 111.461 2696.106 0.00 1.01893 319.607
 -12 8 8 337.195 23.030 278.848 0.00 1.11707 97.237
 -10 8 8 8597.224 96.283 10015.042 180.00 1.21976 665.621
 -8 8 8 20945.896 162.938 22118.447 0.00 1.31825 1208.014
 -6 8 8 1034.182 65.282 1224.093 0.00 1.39846 201.678
 -4 8 8 42314.688 1757.474 43498.844 180.00 1.44371 2734.952
 -2 8 8 2522.495 69.640 2591.076 0.00 1.44219 302.468
 0 8 8 30510.131 1010.581 30934.334 0.00 1.39432 1876.447
 2 8 8 12147.350 122.436 12326.139 180.00 1.31248 792.954
 4 8 8 2617.841 84.003 2672.133 180.00 1.21337 311.403
 6 8 8 7201.092 111.723 6804.862 0.00 1.11077 545.380
 8 8 8 4324.260 85.479 3849.689 180.00 1.01308 390.141
 10 8 8 2025.535 45.962 1859.254 180.00 0.92421 254.165
 12 8 8 2253.989 65.551 2074.708 0.00 0.84524 273.397
 -17 9 8 4420.927 123.474 4054.263 180.00 0.86274 409.180
 -15 9 8 62.183 16.358 23.215 0.00 0.93954 36.535
 -13 9 8 1484.187 67.527 1528.113 0.00 1.02342 230.071
 -11 9 8 2983.652 75.753 3433.335 180.00 1.11164 347.061
 -9 9 8 4814.858 78.948 4964.011 180.00 1.19843 437.487
 -7 9 8 32333.592 293.616 34914.648 0.00 1.27426 1742.826
 -5 9 8 936.704 40.001 1184.445 180.00 1.32683 189.881
 -3 9 8 33166.012 461.323 33205.320 180.00 1.34503 1743.916
 -1 9 8 30150.889 456.548 31873.125 0.00 1.32447 1666.112
 1 9 8 282.636 20.104 226.051 0.00 1.27008 87.805
 3 9 8 23689.797 259.099 23852.256 180.00 1.19323 1311.199
 5 9 8 4164.710 110.304 4032.168 0.00 1.10611 400.018
 7 9 8 2918.936 57.909 2685.900 0.00 1.01803 312.232
 9 9 8 7726.253 108.205 7239.737 180.00 0.93453 567.055
 11 9 8 950.792 39.384 990.086 0.00 0.85822 178.595
 -16 10 8 1352.797 61.884 1181.789 180.00 0.87050 207.005
 -14 10 8 5273.684 255.824 5046.454 0.00 0.94269 510.129
 -12 10 8 7070.008 113.444 7089.062 0.00 1.01878 552.766
 -10 10 8 32728.525 291.521 34024.992 180.00 1.09486 1723.417
 -8 10 8 880.859 35.831 953.014 0.00 1.16441 173.384
 -6 10 8 16415.516 170.385 16789.326 0.00 1.21858 993.025
 -4 10 8 10794.177 185.045 10529.949 180.00 1.24817 732.199
 -2 10 8 475.228 29.237 478.614 0.00 1.24719 123.630
 0 10 8 754.286 37.182 847.723 0.00 1.21584 162.865
 2 10 8 1993.081 94.068 2066.071 180.00 1.16043 275.534
 4 10 8 133.194 22.131 157.795 180.00 1.09023 70.200
 6 10 8 1406.730 40.361 1495.239 0.00 1.01399 219.906
 8 10 8 81.759 11.363 144.551 0.00 0.93805 61.574
 10 10 8 2620.082 62.502 3033.447 180.00 0.86619 321.222
 -17 11 8 867.537 68.361 834.172 180.00 0.81014 175.330
 -15 11 8 105.348 17.179 106.136 0.00 0.87272 58.553
 -13 11 8 26.180 11.670 10.321 0.00 0.93870 24.408
 -11 11 8 670.249 32.304 744.924 180.00 1.00538 151.975
 -9 11 8 2432.702 66.180 2412.192 0.00 1.06821 292.195
 -7 11 8 907.499 39.827 953.252 180.00 1.12086 175.096
 -5 11 8 159.246 20.798 188.291 0.00 1.15614 75.765
 -3 11 8 1132.793 45.395 1022.771 180.00 1.16812 187.386
 -1 11 8 5772.824 109.129 5634.841 0.00 1.15457 482.983
 1 11 8 1727.234 89.422 1745.077 0.00 1.11802 253.458
 3 11 8 21053.844 374.789 21019.381 180.00 1.06452 1225.822
 5 11 8 1723.972 49.004 1652.203 0.00 1.00128 237.552
 7 11 8 251.020 18.196 306.253 0.00 0.93454 94.541
 9 11 8 1879.222 42.387 1784.871 0.00 0.86870 246.523
 -16 12 8 951.213 68.849 796.455 0.00 0.81170 175.773
 -14 12 8 412.106 37.332 403.066 180.00 0.86927 116.690
 -12 12 8 50.620 11.376 22.622 0.00 0.92784 32.729
 -10 12 8 633.953 40.734 564.231 180.00 0.98421 139.718
 -8 12 8 281.309 26.213 242.902 0.00 1.03381 91.209
 -6 12 8 135.153 20.742 74.574 0.00 1.07116 56.861
 -4 12 8 11671.147 151.306 12351.072 0.00 1.09109 791.626
 -2 12 8 94.213 14.132 65.246 0.00 1.09044 49.118
 0 12 8 31785.834 382.292 32458.018 180.00 1.06930 1685.524
 2 12 8 8205.888 166.487 7899.502 0.00 1.03102 608.878
 4 12 8 3054.688 78.085 2747.007 0.00 0.98085 321.828
 6 12 8 8245.017 122.244 7465.601 180.00 0.92422 585.260
 8 12 8 57.786 8.988 39.969 0.00 0.86563 37.879
 -15 13 8 790.130 59.737 775.118 0.00 0.80869 165.954
 -13 13 8 17915.393 181.271 18881.404 180.00 0.86035 1076.034
 -11 13 8 15577.119 172.982 16022.579 0.00 0.91080 959.419
 -9 13 8 15208.147 169.798 15035.413 0.00 0.95673 925.070
 -7 13 8 37431.012 274.380 36898.605 180.00 0.99400 1864.598
 -5 13 8 2403.372 63.328 2577.804 0.00 1.01836 298.000
 -3 13 8 4756.388 95.193 4738.941 0.00 1.02652 431.837
 -1 13 8 6591.936 141.389 6745.179 180.00 1.01729 540.593
 1 13 8 846.012 63.417 695.185 0.00 0.99202 163.968
 3 13 8 2589.366 67.636 2233.935 0.00 0.95408 288.234
 5 13 8 2437.530 63.700 2118.174 180.00 0.90775 278.961
 7 13 8 955.488 25.617 904.620 180.00 0.85714 170.863
 -12 14 8 979.354 42.389 1116.134 0.00 0.84645 187.659
 -10 14 8 2836.559 74.009 2451.162 0.00 0.88859 304.219
 -8 14 8 1600.321 48.284 1325.151 180.00 0.92458 217.685
 -6 14 8 514.730 28.808 410.926 180.00 0.95101 119.456
 -4 14 8 10151.624 108.880 9769.778 0.00 0.96488 683.854
 -2 14 8 68.725 15.063 38.101 0.00 0.96442 40.644
 0 14 8 34153.777 761.307 33894.148 180.00 0.94970 1876.230
 2 14 8 16692.188 183.518 15998.860 0.00 0.92258 976.686
 4 14 8 904.510 36.595 917.326 0.00 0.88611 172.047
 6 14 8 9195.880 84.431 9435.646 180.00 0.84369 655.352
 -11 15 8 2515.206 53.126 2503.431 0.00 0.82828 295.212
 -9 15 8 3948.068 79.229 4188.757 0.00 0.86237 394.353
 -7 15 8 17242.105 177.863 17085.430 180.00 0.88937 1014.637
 -5 15 8 4462.371 92.330 4519.844 0.00 0.90669 418.298
 -3 15 8 104.390 13.795 81.338 180.00 0.91244 53.126
 -1 15 8 7352.765 124.993 7376.880 180.00 0.90594 568.922
 1 15 8 3730.528 63.756 3761.267 0.00 0.88795 371.566
 3 15 8 96.869 11.038 90.725 0.00 0.86043 53.530
 5 15 8 743.835 24.494 794.137 0.00 0.82599 156.473
 -8 16 8 964.742 30.947 1024.090 0.00 0.83334 179.436
 -6 16 8 150.642 15.777 109.934 180.00 0.85254 62.512
 -4 16 8 622.571 29.897 600.198 180.00 0.86249 139.248
 -2 16 8 2016.566 44.875 2324.067 0.00 0.86216 275.068
 0 16 8 270.971 17.842 393.696 180.00 0.85160 104.430
 2 16 8 400.230 23.531 384.270 180.00 0.83188 110.768
 -5 17 8 163.555 33.208 189.389 0.00 0.81525 80.472
 -3 17 8 4633.394 136.594 4531.553 180.00 0.81942 433.591
 -21 1 9 992.324 40.044 928.088 180.00 0.81733 176.212
 -19 1 9 386.443 29.500 361.346 0.00 0.90262 109.435
 -17 1 9 2638.129 82.979 2404.551 0.00 1.00483 300.450
 -15 1 9 706.773 39.508 679.702 180.00 1.12796 150.395
 -13 1 9 1698.415 37.927 1820.219 180.00 1.27607 243.133
 -11 1 9 55.155 9.660 22.587 0.00 1.45123 32.848
 -9 1 9 5006.504 70.688 5412.689 0.00 1.64826 455.034
 -7 1 9 7704.914 89.944 7798.936 180.00 1.84453 581.391
 -5 1 9 16460.213 166.934 16017.651 180.00 1.99079 970.912
 -3 1 9 28670.027 253.631 28605.328 0.00 2.02743 1511.302
 -1 1 9 40.714 56.576 12.754 0.00 1.93597 62.057
 1 1 9 6792.912 199.914 6608.614 180.00 1.75980 557.644
 3 1 9 5406.908 100.978 5138.448 0.00 1.55877 458.184
 5 1 9 701.450 41.712 654.930 0.00 1.37001 149.057
 7 1 9 8989.252 120.225 8547.568 180.00 1.20686 630.329
 9 1 9 244.588 21.470 148.830 0.00 1.07031 76.374
 11 1 9 3590.911 113.599 3827.626 0.00 0.95701 383.151
 13 1 9 4061.767 101.112 3640.422 180.00 0.86279 381.414
 -20 2 9 3598.757 89.497 3303.115 180.00 0.85385 357.112
 -18 2 9 97.953 22.934 50.806 0.00 0.94561 49.903
 -16 2 9 9709.767 142.926 9324.464 0.00 1.05548 669.863
 -14 2 9 2488.760 73.353 2528.057 180.00 1.18721 299.994
 -12 2 9 1553.637 61.670 1584.352 180.00 1.34364 232.969
 -10 2 9 1187.706 41.699 1603.382 0.00 1.52341 220.084
 -8 2 9 516.993 25.424 451.675 180.00 1.71387 122.273
 -6 2 9 111.238 31.968 120.394 180.00 1.88125 67.059
 -4 2 9 3795.772 61.042 2190.956 180.00 1.97166 310.492
 -2 2 9 9759.202 112.918 9689.091 0.00 1.94447 676.045
 0 2 9 23363.990 386.569 26487.445 180.00 1.81281 1409.421
 2 2 9 2436.647 81.763 2190.832 180.00 1.62937 286.753
 4 2 9 61928.227 650.927 60191.547 0.00 1.44096 2901.624
 6 2 9 12867.039 130.085 12541.251 180.00 1.27090 811.195
 8 2 9 13968.574 152.818 13683.683 180.00 1.12566 864.768
 10 2 9 17831.609 215.852 17484.578 0.00 1.00411 1041.665
 12 2 9 300.689 26.233 413.380 0.00 0.90276 109.458
 14 2 9 5664.056 141.951 5814.584 180.00 0.81792 495.561
 -19 3 9 2937.825 74.589 3134.137 0.00 0.88966 334.165
 -17 3 9 14200.584 231.799 13844.683 0.00 0.98704 890.082
 -15 3 9 12122.027 159.720 12147.242 180.00 1.10297 793.914
 -13 3 9 13126.755 120.901 13049.324 180.00 1.24022 828.634
 -11 3 9 521.085 35.879 607.861 0.00 1.39913 137.410
 -9 3 9 47543.219 262.928 47311.676 0.00 1.57308 2288.714
 -7 3 9 18923.051 154.129 19508.088 180.00 1.74093 1104.037
 -5 3 9 29200.016 216.725 27586.287 180.00 1.86229 1484.563
 -3 3 9 48436.980 319.827 48349.262 0.00 1.89218 2336.622
 -1 3 9 6420.025 111.623 5149.158 0.00 1.81718 478.122
 1 3 9 9970.684 732.195 10549.511 180.00 1.66916 1010.482
 3 3 9 2408.515 93.147 1471.324 180.00 1.49473 257.870
 5 3 9 3330.065 59.871 3452.662 0.00 1.32592 351.451
 7 3 9 12796.859 200.549 12879.898 180.00 1.17639 834.245
 9 3 9 917.542 35.719 990.610 0.00 1.04889 176.833
 11 3 9 10081.335 207.657 10216.321 0.00 0.94161 718.501
 13 3 9 8860.228 333.091 9112.909 180.00 0.85145 716.645
 -20 4 9 2064.793 51.381 2045.373 180.00 0.83752 264.720
 -18 4 9 1685.158 74.451 1961.813 180.00 0.92356 257.715
 -16 4 9 5973.883 123.766 5595.154 0.00 1.02508 488.521
 -14 4 9 2410.563 78.429 2513.816 180.00 1.14443 299.035
 -12 4 9 73.867 10.976 30.055 0.00 1.28254 37.915
 -10 4 9 52.003 14.329 34.783 0.00 1.43603 37.419
 -8 4 9 1224.976 41.823 971.133 180.00 1.59218 186.226
 -6 4 9 17569.264 152.274 16612.859 0.00 1.72365 1001.590
 -4 4 9 129.629 18.932 16.813 180.00 1.79239 44.319
 -2 4 9 251.031 23.496 140.095 180.00 1.77188 76.248
 0 4 9 9058.935 230.144 9629.709 180.00 1.67055 693.132
 2 4 9 3363.919 131.854 3211.076 180.00 1.52374 362.260
 4 4 9 23295.531 267.985 21707.785 0.00 1.36635 1247.878
 6 4 9 803.970 37.421 882.864 180.00 1.21883 166.828
 8 4 9 8254.927 143.290 7867.897 180.00 1.08900 602.727
 10 4 9 841.847 36.112 980.207 0.00 0.97783 173.923
 12 4 9 1865.682 57.230 2053.681 0.00 0.88352 261.743
 -19 5 9 3876.503 73.440 3955.523 0.00 0.86533 383.316
 -17 5 9 3140.281 124.686 3313.108 180.00 0.95413 359.347
 -15 5 9 6128.044 127.857 6403.969 180.00 1.05760 518.654
 -13 5 9 5769.690 151.165 5750.593 0.00 1.17673 497.913
 -11 5 9 3109.776 62.558 3001.915 180.00 1.30981 329.837
 -9 5 9 1339.529 60.204 1175.472 0.00 1.44920 205.806
 -7 5 9 2537.014 70.512 2714.344 0.00 1.57723 308.112
 -5 5 9 104.463 19.608 67.421 0.00 1.66578 52.362
 -3 5 9 949.728 36.324 617.697 0.00 1.68707 153.747
 -1 5 9 36.018 14.740 6.048 0.00 1.63326 26.258
 1 5 9 19623.289 1170.290 17271.475 0.00 1.52327 1564.840
 3 5 9 40517.168 330.110 37038.480 180.00 1.38725 1919.736
 5 5 9 10115.807 160.246 9450.633 180.00 1.24917 683.724
 7 5 9 29459.664 380.411 28618.486 0.00 1.12180 1548.780
 9 5 9 2193.456 66.537 2101.776 180.00 1.00964 273.492
 11 5 9 1678.832 59.486 1557.303 180.00 0.91290 234.166
 13 5 9 291.813 26.203 180.222 0.00 0.83005 84.628
 -20 6 9 7368.854 161.563 6966.665 0.00 0.81226 565.458
 -18 6 9 5636.747 131.171 6442.214 180.00 0.89001 512.729
 -16 6 9 407.775 29.217 397.497 0.00 0.97977 113.657
 -14 6 9 468.711 32.495 477.431 0.00 1.08238 124.071
 -12 6 9 1549.724 55.931 1659.347 0.00 1.19695 235.146
 -10 6 9 284.233 35.717 377.555 180.00 1.31879 108.023
 -8 6 9 12546.367 683.694 11211.562 180.00 1.43662 1019.188
 -6 6 9 28827.992 294.505 29300.936 0.00 1.53097 1540.057
 -4 6 9 8028.158 126.507 8411.073 180.00 1.57853 612.391
 -2 6 9 2837.405 68.649 3354.916 180.00 1.56447 339.640
 0 6 9 17018.031 272.883 18205.941 0.00 1.49340 1063.763
 2 6 9 264.419 28.646 223.129 180.00 1.38574 88.790
 4 6 9 16338.400 238.141 15656.828 180.00 1.26420 973.702
 6 6 9 1916.941 64.721 1683.284 180.00 1.14467 247.410
 8 6 9 22813.291 252.466 21804.623 0.00 1.03513 1240.612
 10 6 9 2504.332 75.448 2193.719 180.00 0.93827 286.606
 12 6 9 396.422 24.151 580.684 180.00 0.85401 127.718
 -19 7 9 1957.779 100.775 2030.383 0.00 0.83231 275.568
 -17 7 9 9929.992 272.886 10080.409 180.00 0.91040 733.927
 -15 7 9 182.716 20.621 127.257 0.00 0.99895 68.908
 -13 7 9 5904.670 127.140 6311.959 0.00 1.09748 511.834
 -11 7 9 10034.324 115.856 10202.325 180.00 1.20303 696.387
 -9 7 9 929.137 33.074 740.843 0.00 1.30832 160.684
 -7 7 9 2319.809 97.217 2368.917 0.00 1.40021 296.581
 -5 7 9 707.289 50.376 816.155 0.00 1.46107 162.793
 -3 7 9 3369.723 77.275 4083.152 180.00 1.47536 379.404
 -1 7 9 8537.977 160.501 8602.799 180.00 1.43898 634.019
 1 7 9 41329.602 2101.275 39621.926 0.00 1.36205 2883.234
 3 7 9 521.749 32.069 468.956 180.00 1.26219 125.457
 5 7 9 20671.678 377.860 19263.682 180.00 1.15553 1173.813
 7 7 9 8857.049 122.907 8887.153 0.00 1.05251 639.308
 9 7 9 801.184 31.811 652.930 180.00 0.95824 150.008
 11 7 9 1781.351 52.816 1929.686 180.00 0.87438 253.069
 -18 8 9 1739.612 115.767 1706.697 180.00 0.84865 262.471
 -16 8 9 136.713 22.499 84.081 0.00 0.92537 59.271
 -14 8 9 209.466 25.211 92.104 0.00 1.01033 67.267
 -12 8 9 2135.498 67.186 2303.477 0.00 1.10159 281.283
 -10 8 9 39.542 11.472 10.853 0.00 1.19433 27.072
 -8 8 9 1825.517 44.981 1746.777 180.00 1.27974 243.855
 -6 8 9 104.538 24.221 31.801 180.00 1.34508 47.336
 -4 8 9 1688.857 67.271 2127.227 180.00 1.37699 263.442
 -2 8 9 244.503 24.352 189.489 180.00 1.36763 82.337
 0 8 9 5872.863 96.827 6214.177 0.00 1.31939 501.389
 2 8 9 3957.458 81.764 4011.924 180.00 1.24338 388.566
 4 8 9 2121.195 76.952 2204.767 180.00 1.15334 279.153
 6 8 9 2067.930 54.959 2072.711 0.00 1.06043 266.754
 8 8 9 5046.573 73.134 5380.369 0.00 0.97158 454.996
 10 8 9 666.359 26.827 723.066 180.00 0.89017 149.224
 -17 9 9 150.237 26.157 105.716 180.00 0.86047 65.231
 -15 9 9 44.556 15.900 10.051 0.00 0.93405 29.793
 -13 9 9 79.065 19.190 47.089 0.00 1.01309 45.526
 -11 9 9 6166.680 94.467 6165.534 180.00 1.09433 504.200
 -9 9 9 3826.302 76.539 4279.613 0.00 1.17178 394.917
 -7 9 9 1972.743 49.790 2063.251 0.00 1.23642 263.126
 -5 9 9 653.494 24.983 489.872 180.00 1.27772 130.910
 -3 9 9 623.273 23.472 526.588 0.00 1.28725 132.343
 -1 9 9 5761.997 89.750 6155.194 180.00 1.26287 496.258
 1 9 9 4562.223 101.065 4327.997 0.00 1.20991 415.287
 3 9 9 3116.260 114.341 2816.202 0.00 1.13829 336.388
 5 9 9 3322.075 84.714 3452.086 180.00 1.05821 356.350
 7 9 9 39.197 9.553 3.562 0.00 0.97739 23.364
 9 9 9 1944.529 42.655 1968.164 180.00 0.90052 256.798
 -16 10 9 986.214 45.693 872.061 0.00 0.86715 173.935
 -14 10 9 10554.275 164.989 11786.875 180.00 0.93587 761.195
 -12 10 9 355.359 26.218 291.198 0.00 1.00699 100.235
 -10 10 9 17096.846 338.774 18165.391 0.00 1.07636 1082.509
 -8 10 9 195.068 28.301 73.892 180.00 1.13761 64.690
 -6 10 9 48.577 15.997 12.268 180.00 1.18278 31.206
 -4 10 9 7016.167 102.004 7153.354 180.00 1.20430 551.737
 -2 10 9 1100.905 36.771 1086.466 0.00 1.19802 188.299
 0 10 9 579.266 43.124 383.284 0.00 1.16519 124.076
 2 10 9 5967.541 201.285 6371.108 180.00 1.11185 537.923
 4 10 9 7825.095 147.580 7148.740 0.00 1.04606 574.560
 6 10 9 306.765 21.328 133.292 180.00 0.97526 78.348
 8 10 9 66.822 11.707 26.553 180.00 0.90482 36.273
 10 10 9 1744.686 66.179 1368.385 0.00 0.83798 228.199
 -15 11 9 1640.875 58.569 1722.136 180.00 0.86832 241.089
 -13 11 9 1338.647 50.662 1278.686 180.00 0.93071 208.819
 -11 11 9 734.921 42.531 741.820 0.00 0.99251 156.470
 -9 11 9 1015.875 52.896 1204.267 0.00 1.04920 196.385
 -7 11 9 1108.020 48.418 989.203 180.00 1.09485 185.441
 -5 11 9 62.869 12.265 7.057 0.00 1.12321 30.107
 -3 11 9 14336.821 147.966 14342.512 0.00 1.12967 888.515
 -1 11 9 91.269 20.843 94.268 180.00 1.11308 56.505
 1 11 9 8608.182 179.945 8974.222 180.00 1.07631 651.548
 3 11 9 3853.096 101.363 3573.996 0.00 1.02496 375.171
 5 11 9 95.398 12.680 69.508 0.00 0.96533 49.696
 7 11 9 9032.357 108.556 8530.356 180.00 0.90281 628.342
 9 11 9 136.905 14.619 172.110 180.00 0.84118 70.532
 -16 12 9 1492.076 87.707 1195.051 0.00 0.80898 220.398
 -14 12 9 5327.741 101.989 5412.316 180.00 0.86391 466.389
 -12 12 9 919.503 42.544 1039.492 0.00 0.91891 181.361
 -10 12 9 8856.180 145.044 8157.247 0.00 0.97071 621.443
 -8 12 9 80.871 14.583 27.575 180.00 1.01492 39.369
 -6 12 9 9698.483 128.259 9537.846 180.00 1.04660 673.236
 -4 12 9 769.680 35.190 686.486 0.00 1.06142 152.007
 -2 12 9 6714.891 123.485 6333.602 0.00 1.05712 524.853
 0 12 9 2717.640 107.588 3045.771 180.00 1.03436 335.336
 2 12 9 5094.916 113.254 5560.862 180.00 0.99650 470.066
 4 12 9 10104.527 111.244 10222.319 0.00 0.94831 697.312
 6 12 9 1288.157 36.420 1143.837 180.00 0.89461 196.922
 8 12 9 5247.941 79.988 5856.596 180.00 0.83931 475.865
 -13 13 9 121.407 21.277 142.639 0.00 0.85418 66.869
 -11 13 9 113.747 17.279 148.513 180.00 0.90121 66.015
 -9 13 9 2885.140 82.092 2831.305 0.00 0.94300 322.805
 -7 13 9 80.818 18.341 9.805 180.00 0.97573 36.374
 -5 13 9 8069.765 116.295 7957.159 180.00 0.99564 596.781
 -3 13 9 4229.686 99.170 4119.592 0.00 1.00013 401.423
 -1 13 9 3396.192 98.566 3294.682 0.00 0.98857 355.324
 1 13 9 864.520 40.883 989.758 180.00 0.96254 176.267
 3 13 9 884.059 35.173 871.496 180.00 0.92529 168.186
 5 13 9 44.348 11.079 60.313 0.00 0.88071 41.780
 7 13 9 295.344 15.933 376.004 180.00 0.83246 103.580
 -12 14 9 2257.590 76.150 2572.061 180.00 0.83965 297.676
 -10 14 9 1682.501 48.339 1787.055 180.00 0.87861 242.987
 -8 14 9 27.663 12.597 40.124 0.00 0.91099 34.914
 -6 14 9 3765.565 91.301 4010.365 0.00 0.93369 387.112
 -4 14 9 2018.244 66.184 2026.014 180.00 0.94417 266.057
 -2 14 9 472.738 31.088 520.736 180.00 0.94114 127.447
 0 14 9 1089.973 51.396 910.637 0.00 0.92497 181.029
 2 14 9 74.426 13.039 61.739 180.00 0.89760 46.021
 4 14 9 335.572 21.474 180.890 180.00 0.86190 85.965
 6 14 9 17.579 6.258 26.844 180.00 0.82099 27.183
 -11 15 9 183.547 39.201 212.971 0.00 0.82105 87.078
 -9 15 9 122.198 13.786 141.259 0.00 0.85228 64.724
 -7 15 9 533.537 31.661 525.835 0.00 0.87621 130.445
 -5 15 9 15.286 10.339 4.026 180.00 0.89055 18.326
 -3 15 9 1692.101 51.132 1639.196 180.00 0.89375 236.577
 -1 15 9 1538.181 55.416 1290.768 0.00 0.88547 215.958
 1 15 9 2280.960 52.290 2219.658 0.00 0.86662 277.609
 3 15 9 3469.613 56.412 3350.497 180.00 0.83913 349.619
 -8 16 9 27.782 8.363 15.599 0.00 0.82335 25.474
 -6 16 9 5166.787 81.114 5388.688 0.00 0.84000 458.701
 -4 16 9 581.205 27.929 687.055 0.00 0.84761 143.762
 -2 16 9 10474.009 272.827 11462.718 180.00 0.84541 781.215
 0 16 9 2431.329 113.121 2311.479 0.00 0.83363 302.099
 2 16 9 4103.973 110.881 4845.281 0.00 0.81343 427.905
 -20 0 10 443.032 47.344 548.271 0.00 0.85799 133.345
 -18 0 10 5602.446 142.137 5515.956 180.00 0.94856 484.765
 -16 0 10 16816.957 266.617 16675.703 0.00 1.05591 1016.424
 -14 0 10 194.106 52.012 133.213 0.00 1.18263 85.210
 -12 0 10 58964.535 470.437 59895.551 180.00 1.32961 2818.220
 -10 0 10 38333.523 316.826 38118.359 0.00 1.49259 1917.169
 -8 0 10 5042.943 144.048 3788.904 180.00 1.65600 417.440
 -6 0 10 167638.016 2863.297 157872.969 180.00 1.78742 7522.029
 -4 0 10 97163.734 2709.572 88319.773 0.00 1.84454 4901.942
 -2 0 10 23017.291 1312.882 26420.951 0.00 1.80365 1882.113
 0 0 10 503.635 37.060 213.288 0.00 1.68207 103.230
 2 0 10 35798.824 1188.630 33629.602 180.00 1.52137 2099.324
 4 0 10 1288.235 94.081 1250.865 0.00 1.35679 220.675
 6 0 10 29072.418 346.175 27591.012 0.00 1.20652 1507.288
 8 0 10 14794.230 246.293 13774.368 180.00 1.07629 900.413
 10 0 10 812.105 51.820 879.559 0.00 0.96577 170.684
 12 0 10 27.534 18.889 2.696 180.00 0.87252 26.074
 -21 1 10 1450.436 48.533 1617.183 0.00 0.81686 228.895
 -19 1 10 21496.977 208.453 21392.746 180.00 0.89972 1202.332
 -17 1 10 9134.428 134.518 8745.032 0.00 0.99772 641.536
 -15 1 10 6710.557 104.213 7037.271 0.00 1.11360 543.476
 -13 1 10 11303.301 120.626 11160.832 180.00 1.24926 745.283
 -11 1 10 2502.816 63.549 2643.402 180.00 1.40346 302.911
 -9 1 10 718.392 37.510 1059.104 0.00 1.56711 175.285
 -7 1 10 13301.892 126.351 11511.964 0.00 1.71686 786.532
 -5 1 10 14479.285 282.431 14298.108 180.00 1.81402 921.261
 -3 1 10 1355.613 50.108 2304.981 0.00 1.82244 260.106
 -1 1 10 1405.841 52.906 1233.328 180.00 1.73854 208.741
 1 1 10 15037.530 348.076 15718.580 180.00 1.59480 990.100
 3 1 10 30453.830 252.256 27759.037 0.00 1.43140 1512.336
 5 1 10 1666.313 56.227 1575.176 180.00 1.27461 233.936
 7 1 10 519.746 30.016 409.771 180.00 1.13552 119.870
 9 1 10 21.570 9.302 10.776 0.00 1.01632 22.577
 11 1 10 1205.904 44.805 1272.377 0.00 0.91544 203.502
 13 1 10 8080.407 135.192 9809.942 0.00 0.83017 658.191
 -20 2 10 4824.791 104.018 5257.935 0.00 0.85236 452.993
 -18 2 10 3088.945 85.702 3034.250 180.00 0.94097 335.862
 -16 2 10 868.623 49.211 693.728 180.00 1.04546 159.671
 -14 2 10 4718.374 87.056 4451.251 0.00 1.16801 419.279
 -12 2 10 5643.898 72.283 5590.482 180.00 1.30894 472.311
 -10 2 10 2056.370 65.709 2195.645 0.00 1.46351 274.421
 -8 2 10 5916.408 88.632 5490.833 180.00 1.61656 476.327
 -6 2 10 2250.805 53.058 2276.691 180.00 1.73811 279.612
 -4 2 10 12369.754 202.644 12974.730 0.00 1.79050 831.307
 -2 2 10 3875.431 88.639 2837.638 180.00 1.75303 344.305
 0 2 10 3656.329 68.299 3192.650 0.00 1.64078 349.234
 2 2 10 41.865 16.652 109.595 180.00 1.49062 53.384
 4 2 10 150.334 21.607 126.432 180.00 1.33484 66.715
 6 2 10 7643.875 143.354 7636.836 0.00 1.19101 585.980
 8 2 10 3213.703 65.651 3103.754 180.00 1.06523 336.557
 10 2 10 1517.111 47.172 1421.791 180.00 0.95776 220.311
 12 2 10 248.240 21.872 152.224 180.00 0.86659 77.168
 -19 3 10 348.025 27.100 377.518 0.00 0.88688 108.527
 -17 3 10 247.686 33.841 302.390 0.00 0.98030 98.184
 -15 3 10 5250.535 120.087 5255.433 180.00 1.08953 464.083
 -13 3 10 10494.165 176.290 10519.974 0.00 1.21556 725.276
 -11 3 10 369.186 38.839 307.874 0.00 1.35617 106.526
 -9 3 10 19688.859 189.865 20135.793 180.00 1.50208 1138.209
 -7 3 10 19052.166 228.688 18754.430 0.00 1.63238 1097.475
 -5 3 10 606.404 33.614 293.922 180.00 1.71521 114.485
 -3 3 10 3401.418 67.236 3050.424 180.00 1.72233 338.471
 -1 3 10 91.482 23.856 51.634 0.00 1.65099 49.858
 1 3 10 3138.502 112.640 2627.696 180.00 1.52641 328.871
 3 3 10 8522.908 179.628 7088.865 0.00 1.38133 592.548
 5 3 10 3690.775 77.123 3459.678 180.00 1.23888 361.960
 7 3 10 457.128 23.635 375.786 0.00 1.11004 112.622
 9 3 10 2862.570 60.124 2674.017 0.00 0.99793 310.995
 11 3 10 4252.464 91.404 3990.856 180.00 0.90192 395.318
 13 3 10 186.650 28.953 190.471 0.00 0.82005 80.400
 -20 4 10 5057.773 80.973 5149.643 0.00 0.83610 448.546
 -18 4 10 5309.599 107.441 5709.472 0.00 0.91924 477.335
 -16 4 10 16752.041 209.430 16371.881 180.00 1.01589 993.368
 -14 4 10 1633.457 78.520 1632.834 0.00 1.12720 242.256
 -12 4 10 3864.771 86.369 4194.086 0.00 1.25226 394.526
 -10 4 10 7612.379 156.470 8691.034 180.00 1.38553 621.496
 -8 4 10 4745.224 85.856 4873.761 180.00 1.51325 434.413
 -6 4 10 25362.660 223.394 28112.055 0.00 1.61155 1446.787
 -4 4 10 598.401 29.009 546.983 0.00 1.65304 134.057
 -2 4 10 53219.488 316.174 52148.594 180.00 1.62342 2505.748
 0 4 10 14928.120 1119.047 15033.771 0.00 1.53306 1439.318
 2 4 10 2787.967 109.278 2298.142 0.00 1.40846 307.465
 4 4 10 117.044 11.021 140.699 180.00 1.27488 63.704
 6 4 10 1243.831 62.918 1076.694 0.00 1.14783 198.561
 8 4 10 1381.888 43.413 1527.763 180.00 1.03400 221.528
 10 4 10 1529.176 59.728 1790.774 0.00 0.93487 241.993
 12 4 10 3752.718 91.992 3762.957 180.00 0.84953 377.912
 -19 5 10 8223.224 142.116 7919.694 0.00 0.86277 603.569
 -17 5 10 1678.732 56.052 2046.385 0.00 0.94803 256.822
 -15 5 10 27590.881 274.548 27949.391 180.00 1.04573 1481.889
 -13 5 10 31144.852 359.022 31677.629 0.00 1.15561 1650.309
 -11 5 10 3359.252 60.530 3459.417 0.00 1.27437 352.391
 -9 5 10 49682.375 422.347 49935.141 180.00 1.39312 2412.950
 -7 5 10 5670.900 109.841 5549.342 0.00 1.49516 478.570
 -5 5 10 146.997 17.192 1.713 180.00 1.55803 42.129
 -3 5 10 2285.694 54.664 2372.030 180.00 1.56336 284.869
 -1 5 10 430.839 40.520 416.493 0.00 1.50942 119.721
 1 5 10 146.488 31.101 327.297 0.00 1.41246 94.564
 3 5 10 23.562 8.938 12.631 180.00 1.29518 23.645
 5 5 10 167.375 21.911 45.609 0.00 1.17559 55.030
 7 5 10 1435.653 56.052 1200.380 0.00 1.06382 208.590
 9 5 10 348.416 26.634 443.258 0.00 0.96395 114.471
 11 5 10 2295.747 79.430 1998.680 180.00 0.87660 274.618
 -20 6 10 699.306 50.795 597.543 0.00 0.81097 147.738
 -18 6 10 323.605 23.359 338.037 0.00 0.88614 102.640
 -16 6 10 305.162 26.000 170.653 180.00 0.97174 84.221
 -14 6 10 5915.219 158.559 6184.971 0.00 1.06777 516.614
 -12 6 10 494.809 32.691 370.783 0.00 1.17222 116.094
 -10 6 10 18273.426 156.601 18830.797 180.00 1.27936 1075.819
 -8 6 10 9637.758 397.439 9502.633 180.00 1.37784 769.455
 -6 6 10 20884.719 275.611 20533.145 0.00 1.45080 1183.333
 -4 6 10 570.708 31.980 327.694 180.00 1.48085 115.440
 -2 6 10 12880.694 182.980 12330.833 180.00 1.45944 815.391
 0 6 10 1632.130 209.995 1618.271 0.00 1.39274 310.268
 2 6 10 5695.276 72.307 5666.321 0.00 1.29734 475.769
 4 6 10 317.966 27.648 120.021 0.00 1.19071 79.337
 6 6 10 87.586 16.975 45.161 0.00 1.08525 45.151
 8 6 10 92.272 15.963 109.784 0.00 0.98756 57.713
 10 6 10 62.524 13.359 77.612 0.00 0.90012 48.192
 12 6 10 37.695 16.461 53.843 180.00 0.82320 41.237
 -19 7 10 393.591 36.713 463.328 0.00 0.83003 120.911
 -17 7 10 22.164 9.825 5.708 0.00 0.90509 20.640
 -15 7 10 1041.217 45.984 905.956 180.00 0.98893 177.798
 -13 7 10 441.989 31.454 324.554 0.00 1.08029 109.136
 -11 7 10 4040.024 74.477 3841.106 0.00 1.17540 382.306
 -9 7 10 110.108 20.211 17.787 180.00 1.26661 42.907
 -7 7 10 8382.898 362.478 8404.747 180.00 1.34184 704.954
 -5 7 10 4017.657 99.197 3598.600 180.00 1.38673 378.552
 -3 7 10 66.592 15.564 53.492 0.00 1.39048 44.158
 -1 7 10 3971.743 109.735 3871.717 0.00 1.35212 390.580
 1 7 10 155.980 15.262 84.057 0.00 1.28110 58.571
 3 7 10 224.942 27.077 220.669 180.00 1.19166 85.729
 5 7 10 69.803 16.679 16.675 0.00 1.09655 35.940
 7 7 10 1936.643 63.806 2154.366 0.00 1.00419 269.438
 9 7 10 634.244 24.048 848.966 0.00 0.91892 156.406
 11 7 10 2375.469 52.629 3057.641 180.00 0.84233 315.426
 -18 8 10 4547.954 124.260 4400.520 180.00 0.84529 423.817
 -16 8 10 16729.203 213.869 17351.551 0.00 0.91860 1021.838
 -14 8 10 572.670 39.853 530.626 0.00 0.99842 134.569
 -12 8 10 16436.145 152.033 17778.713 180.00 1.08222 1018.760
 -10 8 10 9938.963 130.710 10432.981 0.00 1.16481 704.551
 -8 8 10 399.234 27.157 438.011 0.00 1.23766 116.388
 -6 8 10 22066.355 218.607 22714.170 180.00 1.28973 1249.199
 -4 8 10 505.938 23.778 647.849 0.00 1.31071 137.252
 -2 8 10 2630.447 47.021 2912.157 0.00 1.29579 313.796
 0 8 10 2408.133 58.194 2426.800 180.00 1.24843 290.590
 2 8 10 6390.862 103.091 6102.828 0.00 1.17833 507.518
 4 8 10 7166.785 141.099 6410.154 0.00 1.09672 538.992
 6 8 10 3831.035 72.225 3644.287 180.00 1.01267 370.603
 8 8 10 5398.805 78.581 4886.379 180.00 0.93192 444.900
 10 8 10 26.380 7.806 12.728 0.00 0.85740 23.869
 -17 9 10 377.619 28.111 426.638 0.00 0.85598 114.643
 -15 9 10 12354.074 217.844 12159.323 0.00 0.92585 811.330
 -13 9 10 14230.701 167.064 14895.694 180.00 0.99951 906.392
 -11 9 10 617.226 33.584 622.857 180.00 1.07340 141.576
 -9 9 10 28335.912 253.124 28382.668 0.00 1.14153 1500.414
 -7 9 10 12299.207 125.057 12734.411 180.00 1.19568 807.718
 -5 9 10 5790.801 84.738 6026.619 180.00 1.22711 491.556
 -3 9 10 23395.889 264.438 25146.162 0.00 1.22970 1344.132
 -1 9 10 1756.071 68.170 1598.298 180.00 1.20293 240.402
 1 9 10 7864.176 132.588 8357.011 180.00 1.15210 609.441
 3 9 10 1172.751 70.917 985.209 0.00 1.08575 194.154
 5 9 10 8782.773 119.872 8217.602 0.00 1.01236 616.791
 7 9 10 939.091 34.243 684.135 180.00 0.93833 157.456
 9 9 10 1484.860 37.619 1608.873 180.00 0.86765 227.285
 -16 10 10 5584.794 106.412 5683.152 0.00 0.86156 480.844
 -14 10 10 264.972 35.151 229.320 180.00 0.92638 91.809
 -12 10 10 4137.417 85.118 4127.384 180.00 0.99213 396.790
 -10 10 10 2584.039 68.814 2373.755 0.00 1.05460 294.392
 -8 10 10 4870.241 95.871 4761.903 0.00 1.10775 434.781
 -6 10 10 16296.657 174.907 15753.346 180.00 1.14462 962.371
 -4 10 10 29.869 12.783 5.621 180.00 1.15920 23.808
 -2 10 10 14471.399 144.455 15840.056 0.00 1.14885 933.407
 0 10 10 3272.067 85.870 3368.170 180.00 1.11545 352.453
 2 10 10 232.421 26.791 336.327 180.00 1.06460 98.720
 4 10 10 44.830 14.468 4.188 180.00 1.00327 27.048
 6 10 10 901.295 30.997 998.572 0.00 0.93773 175.930
 8 10 10 42.724 10.011 9.957 0.00 0.87253 26.743
 -15 11 10 10064.431 141.766 10327.942 0.00 0.86171 705.410
 -13 11 10 5001.914 111.393 4961.203 180.00 0.92015 447.610
 -11 11 10 5466.800 112.842 5721.040 180.00 0.97682 481.601
 -9 11 10 1729.201 56.538 1396.490 0.00 1.02732 226.627
 -7 11 10 88.998 17.627 125.510 0.00 1.06626 60.551
 -5 11 10 2073.673 63.447 2070.523 0.00 1.08836 268.662
 -3 11 10 7038.154 114.403 7143.690 180.00 1.09018 554.205
 -1 11 10 411.808 33.015 445.213 0.00 1.07139 119.064
 1 11 10 687.438 34.883 533.377 0.00 1.03501 137.814
 3 11 10 59.049 17.412 55.316 180.00 0.98610 44.412
 5 11 10 1478.440 38.803 1558.976 0.00 0.93014 224.773
 7 11 10 1160.732 39.777 1327.687 180.00 0.87175 204.260
 9 11 10 141.113 16.045 158.850 180.00 0.81421 69.251
 -14 12 10 2959.496 96.273 3218.872 180.00 0.85643 343.380
 -12 12 10 9821.779 135.847 9775.395 0.00 0.90758 683.825
 -10 12 10 5481.351 113.114 5485.133 180.00 0.95465 473.992
 -8 12 10 331.023 31.645 315.813 180.00 0.99354 103.024
 -6 12 10 2447.873 67.737 2441.072 0.00 1.01988 294.109
 -4 12 10 1706.365 56.370 1603.720 180.00 1.03016 236.371
 -2 12 10 56.812 17.047 106.058 0.00 1.02287 54.232
 0 12 10 223.477 27.136 180.174 0.00 0.99909 80.777
 2 12 10 399.797 31.625 437.089 180.00 0.96206 117.455
 4 12 10 2326.441 50.860 1953.833 180.00 0.91608 266.413
 6 12 10 1797.638 48.788 1812.243 0.00 0.86537 247.062
 8 12 10 5776.162 140.127 5236.070 0.00 0.81334 477.779
 -13 13 10 8627.967 123.824 8697.266 0.00 0.84600 630.066
 -11 13 10 920.722 36.441 780.777 0.00 0.88941 163.766
 -9 13 10 23360.643 228.358 23148.391 180.00 0.92702 1281.198
 -7 13 10 83.622 21.697 29.505 0.00 0.95533 43.280
 -5 13 10 12727.587 173.546 13027.950 0.00 0.97113 831.483
 -3 13 10 12245.969 163.175 11594.406 180.00 0.97242 780.137
 -1 13 10 55.751 13.905 31.639 180.00 0.95902 36.921
 1 13 10 13510.685 147.559 13274.066 0.00 0.93266 845.166
 3 13 10 841.183 29.376 760.327 180.00 0.89640 158.318
 5 13 10 183.758 16.350 132.579 180.00 0.85374 68.607
 7 13 10 125.637 22.791 398.287 180.00 0.80793 98.596
 -12 14 10 19508.342 179.395 19618.047 0.00 0.83098 1119.272
 -10 14 10 8311.608 103.677 8125.269 180.00 0.86666 603.558
 -8 14 10 440.233 30.700 487.356 0.00 0.89544 123.252
 -6 14 10 2942.703 78.159 2684.593 0.00 0.91458 317.045
 -4 14 10 5087.294 133.645 4822.536 180.00 0.92197 450.402
 -2 14 10 207.402 21.884 69.429 180.00 0.91673 62.423
 0 14 10 267.833 24.954 231.078 0.00 0.89949 88.771
 2 14 10 3124.054 70.420 3383.158 0.00 0.87218 346.716
 4 14 10 2406.119 63.228 2330.340 180.00 0.83749 287.438
 -11 15 10 64.850 12.869 109.631 180.00 0.81210 54.467
 -9 15 10 366.872 23.996 359.444 180.00 0.84043 106.971
 -7 15 10 213.092 20.243 245.138 180.00 0.86135 86.019
 -5 15 10 5318.938 93.524 5450.494 0.00 0.87288 465.762
 -3 15 10 3297.182 60.278 3154.639 180.00 0.87381 339.218
 -1 15 10 406.080 26.405 450.122 0.00 0.86405 117.582
 1 15 10 1048.124 29.519 1226.477 0.00 0.84462 193.627
 3 15 10 1026.666 29.938 1204.269 180.00 0.81741 191.795
 -8 16 10 1888.872 49.341 2232.273 0.00 0.81182 268.839
 -6 16 10 565.560 25.829 466.100 180.00 0.82600 125.590
 -4 16 10 888.065 30.987 998.348 180.00 0.83143 175.504
 -2 16 10 3163.680 74.707 3141.893 0.00 0.82758 338.957
 0 16 10 2564.469 94.243 2517.805 180.00 0.81484 306.912
 -21 1 11 2250.779 59.907 2255.843 180.00 0.81448 280.074
 -19 1 11 102.336 21.850 82.837 0.00 0.89430 55.847
 -17 1 11 2399.343 80.344 2260.201 0.00 0.98733 288.534
 -15 1 11 1488.564 46.038 1463.396 180.00 1.09510 221.487
 -13 1 11 200.276 17.522 165.164 180.00 1.21764 74.583
 -11 1 11 2894.574 86.526 2793.143 0.00 1.35131 322.617
 -9 1 11 434.216 26.037 540.680 180.00 1.48516 126.366
 -7 1 11 5362.190 100.956 4900.351 180.00 1.59787 449.242
 -5 1 11 15525.897 299.515 17325.787 0.00 1.66084 1025.672
 -3 1 11 1422.896 55.782 836.914 0.00 1.65304 187.799
 -1 1 11 25037.215 233.030 26206.303 180.00 1.57729 1390.733
 1 1 11 17599.195 167.388 18487.648 0.00 1.45786 1058.044
 3 1 11 275.836 33.827 281.788 0.00 1.32263 97.503
 5 1 11 17518.057 206.340 17394.871 180.00 1.19071 1032.733
 7 1 11 1162.958 40.123 985.060 0.00 1.07114 184.839
 9 1 11 3147.632 61.219 2954.235 0.00 0.96656 328.433
 11 1 11 402.855 27.722 287.710 180.00 0.87646 102.665
 -20 2 11 95.910 17.011 51.810 0.00 0.84870 47.470
 -18 2 11 55.228 16.540 20.783 0.00 0.93351 34.992
 -16 2 11 72.837 28.073 10.241 180.00 1.03181 41.289
 -14 2 11 8727.792 109.605 9214.269 180.00 1.14437 645.015
 -12 2 11 24297.232 153.386 24589.389 0.00 1.26950 1323.774
 -10 2 11 16106.198 190.472 15491.400 0.00 1.40036 955.081
 -8 2 11 58250.035 422.013 58090.242 180.00 1.52153 2751.622
 -6 2 11 3713.111 83.675 2883.823 180.00 1.60844 341.696
 -4 2 11 19559.408 296.734 20474.555 0.00 1.63587 1168.430
 -2 2 11 5356.221 143.241 6754.693 180.00 1.59436 521.523
 0 2 11 235.857 21.163 188.569 180.00 1.49794 80.802
 2 2 11 22828.342 573.944 21601.211 0.00 1.37294 1338.379
 4 2 11 2163.397 57.363 2257.497 180.00 1.24234 277.683
 6 2 11 4928.275 89.428 5112.518 180.00 1.11951 446.627
 8 2 11 2774.038 54.542 2444.125 0.00 1.00993 298.455
 10 2 11 435.916 31.615 323.936 180.00 0.91458 108.841
 12 2 11 2029.477 113.124 2158.755 180.00 0.83241 287.330
 -19 3 11 1317.021 50.235 1139.216 0.00 0.88169 200.485
 -17 3 11 1748.983 57.551 1728.102 0.00 0.97044 243.749
 -15 3 11 1388.784 53.662 1351.415 180.00 1.07218 214.774
 -13 3 11 534.078 33.771 533.879 180.00 1.18637 131.632
 -11 3 11 3479.322 66.310 3461.780 0.00 1.30894 355.835
 -9 3 11 2207.955 70.619 2311.326 180.00 1.42946 284.044
 -7 3 11 5257.379 89.000 5357.006 180.00 1.52910 460.627
 -5 3 11 34572.152 320.747 36467.773 0.00 1.58401 1820.943
 -3 3 11 344.962 29.537 205.692 180.00 1.57724 91.629
 -1 3 11 46198.734 389.497 48313.734 180.00 1.51104 2315.679
 1 3 11 26164.879 1519.649 24096.967 0.00 1.40506 2017.725
 3 3 11 15977.086 198.886 15362.222 0.00 1.28283 951.246
 5 3 11 37098.504 277.319 37978.684 180.00 1.16142 1890.193
 7 3 11 1436.612 48.118 1322.059 0.00 1.04967 213.167
 9 3 11 1298.156 38.805 1352.926 0.00 0.95069 209.195
 11 3 11 776.635 45.625 671.143 180.00 0.86458 153.941
 -20 4 11 1519.720 44.432 1683.972 0.00 0.83265 233.160
 -18 4 11 199.287 23.248 170.837 0.00 0.91228 76.809
 -16 4 11 450.651 31.240 456.636 0.00 1.00336 121.234
 -14 4 11 2781.069 88.872 2885.948 180.00 1.10591 324.700
 -12 4 11 3695.627 86.087 3575.267 0.00 1.21759 368.427
 -10 4 11 967.874 49.858 970.458 0.00 1.33159 180.525
 -8 4 11 37175.562 290.361 34824.773 180.00 1.43446 1806.445
 -6 4 11 2252.689 69.934 2270.141 0.00 1.50658 283.055
 -4 4 11 5457.604 100.845 5268.601 0.00 1.52905 463.460
 -2 4 11 2838.343 85.658 2523.997 180.00 1.49499 310.299
 0 4 11 17.667 20.276 0.541 180.00 1.41463 24.393
 2 4 11 56.013 10.645 24.834 180.00 1.30795 33.936
 4 4 11 4533.711 87.143 4013.855 0.00 1.19357 400.300
 6 4 11 992.545 45.440 895.598 0.00 1.08343 175.525
 8 4 11 786.419 39.757 794.339 0.00 0.98320 161.009
 10 4 11 3196.257 77.990 3152.073 180.00 0.89458 340.734
 12 4 11 6667.709 153.678 7690.909 180.00 0.81725 575.011
 -19 5 11 83.253 13.958 90.192 0.00 0.85799 52.848
 -17 5 11 591.054 29.950 580.254 180.00 0.93911 136.548
 -15 5 11 1339.493 53.380 1375.130 0.00 1.03036 214.655
 -13 5 11 4143.782 99.547 4186.938 0.00 1.13044 402.395
 -11 5 11 20866.939 283.898 22833.986 180.00 1.23494 1248.947
 -9 5 11 5380.580 115.329 5494.689 0.00 1.33460 473.152
 -7 5 11 1593.285 61.187 1940.421 0.00 1.41459 251.036
 -5 5 11 14125.542 179.473 14297.094 180.00 1.45773 889.930
 -3 5 11 2599.574 61.372 2410.736 0.00 1.45245 294.655
 -1 5 11 76.844 35.681 2.708 0.00 1.40026 45.618
 1 5 11 898.339 30.603 883.498 0.00 1.31468 168.520
 3 5 11 244.066 21.522 211.046 180.00 1.21294 84.132
 5 5 11 716.732 40.367 722.969 0.00 1.10879 153.980
 7 5 11 84.450 14.815 81.657 0.00 1.01033 51.580
 9 5 11 5349.366 107.038 5035.863 180.00 0.92117 455.072
 11 5 11 2590.624 67.402 2686.099 0.00 0.84220 307.356
 -20 6 11 321.931 34.852 307.052 0.00 0.80781 102.747
 -18 6 11 3315.560 78.020 3347.760 180.00 0.87990 350.674
 -16 6 11 9552.000 132.350 9767.828 0.00 0.96075 678.804
 -14 6 11 1246.226 51.627 1289.625 0.00 1.04962 207.148
 -12 6 11 5628.468 123.047 6178.748 180.00 1.14364 501.925
 -10 6 11 9769.650 123.967 9720.501 180.00 1.23652 679.096
 -8 6 11 3279.122 72.723 3955.079 0.00 1.31757 372.012
 -6 6 11 4438.276 88.772 4113.954 0.00 1.37280 402.551
 -4 6 11 27455.396 230.474 28465.084 180.00 1.38974 1486.813
 -2 6 11 18307.879 695.509 19402.406 0.00 1.36401 1285.694
 0 6 11 2490.174 67.236 2375.693 0.00 1.30216 292.103
 2 6 11 30777.617 284.258 30242.502 180.00 1.21752 1591.022
 4 6 11 22961.160 339.791 21945.980 0.00 1.12366 1267.193
 6 6 11 1018.094 48.025 712.786 0.00 1.03034 165.480
 8 6 11 10388.917 134.642 9654.979 180.00 0.94301 688.543
 10 6 11 3739.959 93.062 4025.386 0.00 0.86399 387.613
 -19 7 11 786.899 60.757 718.984 180.00 0.82577 162.581
 -17 7 11 5256.509 109.227 5273.577 180.00 0.89732 462.111
 -15 7 11 1809.977 74.834 1791.733 0.00 0.97590 252.824
 -13 7 11 14262.363 197.681 14623.205 0.00 1.05964 905.145
 -11 7 11 21018.766 221.136 22534.941 180.00 1.14425 1229.936
 -9 7 11 3478.967 69.523 3930.585 0.00 1.22215 374.235
 -7 7 11 4378.827 72.194 4759.290 0.00 1.28269 421.379
 -5 7 11 29285.254 381.636 30261.994 180.00 1.31458 1591.474
 -3 7 11 22808.055 204.449 23245.623 0.00 1.31071 1272.129
 -1 7 11 8200.964 97.445 8749.140 0.00 1.27197 620.366
 1 7 11 24951.865 353.264 25125.584 180.00 1.20680 1385.114
 3 7 11 3367.616 97.763 3479.765 180.00 1.12668 361.584
 5 7 11 17441.316 171.065 16622.611 0.00 1.04175 1003.065
 7 7 11 196.470 21.278 236.254 0.00 0.95883 84.239
 9 7 11 16372.739 220.037 16818.727 180.00 0.88164 1002.965
 -18 8 11 3509.573 107.573 3400.716 180.00 0.83987 364.056
 -16 8 11 5125.882 101.706 4831.086 0.00 0.90930 442.943
 -14 8 11 1636.346 57.442 1541.659 0.00 0.98353 231.819
 -12 8 11 9549.261 115.782 10166.987 180.00 1.05961 687.915
 -10 8 11 403.391 25.452 322.679 180.00 1.13220 105.532
 -8 8 11 2655.655 68.566 2814.628 0.00 1.19343 314.263
 -6 8 11 8223.369 119.967 7958.901 0.00 1.23401 599.973
 -4 8 11 35409.691 459.223 35672.516 180.00 1.24626 1840.197
 -2 8 11 2538.758 60.075 2791.398 0.00 1.22761 309.139
 0 8 11 12654.405 235.313 12341.479 0.00 1.18194 825.758
 2 8 11 15875.298 264.682 16346.395 180.00 1.11756 993.422
 4 8 11 14631.284 171.188 13685.219 0.00 1.04366 877.877
 6 8 11 4058.869 78.940 3760.564 180.00 0.96762 380.563
 8 8 11 3376.071 57.011 3324.776 180.00 0.89422 346.890
 10 8 11 6297.847 152.574 6680.215 0.00 0.82600 536.864
 -17 9 11 1713.547 57.695 1837.415 180.00 0.84940 248.171
 -15 9 11 9727.947 140.997 10792.112 180.00 0.91513 714.176
 -13 9 11 7133.246 132.752 7395.442 0.00 0.98310 567.789
 -11 9 11 119.819 16.791 62.151 180.00 1.04953 51.835
 -9 9 11 1318.580 49.949 1184.401 0.00 1.10866 202.958
 -7 9 11 459.979 30.492 565.006 180.00 1.15326 130.357
 -5 9 11 212.899 53.205 33.404 180.00 1.17627 74.754
 -3 9 11 5539.720 89.437 5873.163 0.00 1.17349 483.024
 -1 9 11 7274.807 113.293 7356.412 180.00 1.14545 564.570
 1 9 11 2527.368 74.253 2539.051 0.00 1.09716 301.488
 3 9 11 3667.775 122.102 3815.086 180.00 1.03592 386.697
 5 9 11 1145.572 38.733 949.772 180.00 0.96876 181.912
 7 9 11 11100.374 106.643 11572.997 0.00 0.90101 752.489
 9 9 11 2534.818 57.119 3027.836 180.00 0.83606 318.249
 -16 10 11 4790.937 127.444 5218.307 0.00 0.85388 457.022
 -14 10 11 2945.130 122.186 3168.278 180.00 0.91445 349.334
 -12 10 11 553.456 30.473 547.475 0.00 0.97463 132.665
 -10 10 11 56.142 12.160 10.861 180.00 1.03022 30.208
 -8 10 11 16761.932 179.213 17969.666 180.00 1.07570 1033.274
 -6 10 11 18685.100 233.086 19603.010 0.00 1.10513 1117.121
 -4 10 11 33.516 13.100 69.263 0.00 1.11391 43.176
 -2 10 11 22534.346 182.555 23029.969 180.00 1.10053 1258.876
 0 10 11 144.429 27.249 82.513 0.00 1.06726 61.602
 2 10 11 12627.561 180.324 11952.924 0.00 1.01915 800.028
 4 10 11 1359.891 65.879 1429.235 0.00 0.96217 221.423
 6 10 11 4052.707 65.358 3756.884 180.00 0.90162 377.727
 8 10 11 2326.125 55.971 2127.065 0.00 0.84135 275.217
 -15 11 11 5982.308 244.759 6323.332 180.00 0.85306 554.434
 -13 11 11 233.439 30.832 177.686 0.00 0.90730 82.396
 -11 11 11 4660.007 90.103 4195.746 0.00 0.95873 409.774
 -9 11 11 1134.575 46.137 1163.979 180.00 1.00317 195.757
 -7 11 11 14734.901 167.703 14179.141 180.00 1.03585 893.049
 -5 11 11 10197.733 139.185 10882.602 0.00 1.05243 723.610
 -3 11 11 10540.024 140.001 10888.161 0.00 1.05043 729.073
 -1 11 11 34353.562 322.289 34651.020 180.00 1.03018 1768.367
 1 11 11 7005.394 115.132 6492.925 0.00 0.99463 532.851
 3 11 11 681.578 35.274 649.098 0.00 0.94832 146.252
 5 11 11 11375.890 127.572 10602.463 180.00 0.89599 730.767
 7 11 11 9283.319 115.488 10218.637 0.00 0.84158 685.386
 -14 12 11 3562.612 104.689 3426.637 180.00 0.84698 365.184
 -12 12 11 150.064 26.695 89.451 0.00 0.89412 62.917
 -10 12 11 4102.244 85.038 3789.732 0.00 0.93646 383.755
 -8 12 11 25360.506 315.751 25019.404 180.00 0.97022 1378.727
 -6 12 11 1143.020 46.336 1243.516 0.00 0.99165 200.509
 -4 12 11 5935.926 103.367 6144.433 0.00 0.99798 501.428
 -2 12 11 9075.656 140.733 8711.452 180.00 0.98832 640.933
 0 12 11 24.259 12.030 2.857 0.00 0.96402 20.947
 2 12 11 6642.101 117.576 6495.473 0.00 0.92812 527.576
 4 12 11 859.567 29.233 968.933 0.00 0.88447 172.474
 6 12 11 3764.399 64.927 4198.439 180.00 0.83675 388.703
 -13 13 11 34.298 10.511 0.656 0.00 0.83597 21.445
 -11 13 11 1389.584 47.936 1805.075 180.00 0.87568 236.628
 -9 13 11 304.142 24.386 282.844 0.00 0.90916 96.257
 -7 13 11 706.081 36.935 536.542 180.00 0.93327 139.289
 -5 13 11 1852.327 54.962 1954.333 0.00 0.94534 256.341
 -3 13 11 1206.852 50.912 1292.923 0.00 0.94390 206.080
 -1 13 11 4749.014 107.784 5035.126 180.00 0.92912 444.916
 1 13 11 250.390 20.418 233.934 0.00 0.90279 86.927
 3 13 11 739.653 25.527 863.585 0.00 0.86773 161.175
 5 13 11 398.668 20.028 525.235 180.00 0.82710 122.488
 -12 14 11 2334.988 59.056 2269.603 0.00 0.82061 282.348
 -10 14 11 1556.914 48.114 1504.052 180.00 0.85297 225.767
 -8 14 11 541.634 32.433 513.562 180.00 0.87825 129.979
 -6 14 11 127.841 18.626 82.475 180.00 0.89405 56.868
 -4 14 11 54.591 15.523 13.405 180.00 0.89868 32.255
 -2 14 11 4323.769 96.404 4018.311 0.00 0.89161 398.789
 0 14 11 667.800 35.107 787.642 180.00 0.87364 155.459
 2 14 11 3088.257 51.233 2881.782 180.00 0.84666 322.581
 4 14 11 2299.947 50.177 2344.450 0.00 0.81313 283.146
 -9 15 11 1285.706 38.166 1290.060 0.00 0.82705 205.318
 -7 15 11 7603.089 103.178 7581.137 0.00 0.84507 575.046
 -5 15 11 6817.813 98.584 6566.318 180.00 0.85401 528.857
 -3 15 11 3174.334 74.385 3457.240 180.00 0.85294 351.387
 -1 15 11 3084.054 81.370 2930.870 0.00 0.84199 330.588
 1 15 11 71.501 9.019 11.427 180.00 0.82224 31.752
 -6 16 11 4332.622 89.519 4292.192 180.00 0.81078 407.233
 -4 16 11 5497.112 309.958 5969.260 180.00 0.81423 569.056
 -20 0 12 4674.492 145.137 4524.490 180.00 0.84841 436.818
 -18 0 12 20645.691 378.692 19560.266 0.00 0.93060 1181.792
 -16 0 12 65.836 17.572 11.722 180.00 1.02452 34.434
 -14 0 12 4780.942 116.266 4994.333 180.00 1.12992 446.194
 -12 0 12 1086.650 41.741 1155.300 180.00 1.24382 192.900
 -10 0 12 17337.678 244.531 16871.061 0.00 1.35824 1023.720
 -8 0 12 12083.350 288.193 13303.733 180.00 1.45818 861.424
 -6 0 12 3523.909 154.360 3259.732 0.00 1.52301 375.699
 -4 0 12 16990.770 337.182 18387.457 0.00 1.53484 1086.661
 -2 0 12 6476.766 208.721 6136.320 180.00 1.48998 541.366
 0 0 12 1883.100 83.262 1575.669 0.00 1.40172 247.049
 2 0 12 694.527 54.150 498.202 180.00 1.29097 141.588
 4 0 12 523.831 66.361 400.095 0.00 1.17552 133.095
 6 0 12 20003.664 456.311 19766.238 180.00 1.06608 1205.844
 8 0 12 1493.969 60.153 1808.040 180.00 0.96735 242.082
 10 0 12 30656.148 567.034 32088.307 0.00 0.88046 1712.068
 -21 1 12 3816.008 75.892 3776.681 180.00 0.81023 376.016
 -19 1 12 1136.965 58.177 1081.837 0.00 0.88651 194.383
 -17 1 12 5966.268 93.901 5807.656 0.00 0.97398 488.829
 -15 1 12 22189.670 176.734 21774.990 180.00 1.07309 1217.810
 -13 1 12 7120.564 98.537 6769.925 0.00 1.18242 540.395
 -11 1 12 20628.824 130.774 20196.645 0.00 1.29679 1144.978
 -9 1 12 7605.909 131.034 8281.408 180.00 1.40495 602.715
 -7 1 12 272.532 32.705 430.021 180.00 1.48882 111.422
 -5 1 12 4841.939 127.776 3517.434 180.00 1.52812 398.917
 -3 1 12 13578.464 213.504 13875.312 0.00 1.51117 877.429
 -1 1 12 699.074 36.700 794.767 180.00 1.44318 157.375
 1 1 12 29201.471 460.065 25383.213 180.00 1.34241 1479.941
 3 1 12 9735.009 201.495 9340.806 0.00 1.22880 685.617
 5 1 12 19.896 11.603 14.296 180.00 1.11650 24.709
 7 1 12 32.055 10.983 14.804 180.00 1.01290 26.944
 9 1 12 1831.217 43.389 1560.178 0.00 0.92068 234.555
 11 1 12 1036.685 44.140 1048.315 180.00 0.83996 185.760
 -20 2 12 6.562 9.962 2.143 180.00 0.84296 14.340
 -18 2 12 41.283 14.288 24.183 0.00 0.92343 32.935
 -16 2 12 272.178 22.470 240.591 0.00 1.01497 89.433
 -14 2 12 104.444 17.084 43.357 0.00 1.11715 46.617
 -12 2 12 6173.683 98.791 6364.197 180.00 1.22685 511.706
 -10 2 12 2528.703 72.427 2324.344 0.00 1.33623 291.972
 -8 2 12 3501.445 97.935 2975.375 0.00 1.43103 344.913
 -6 2 12 37.387 16.645 18.550 180.00 1.49216 31.757
 -4 2 12 817.357 38.115 962.878 0.00 1.50328 172.501
 -2 2 12 6994.644 204.774 7044.844 180.00 1.46106 575.945
 0 2 12 5591.574 139.467 5141.355 0.00 1.37756 471.357
 2 2 12 742.200 33.969 778.580 0.00 1.27202 157.125
 4 2 12 2719.996 65.907 2767.457 180.00 1.16116 313.077
 6 2 12 287.933 22.908 359.720 180.00 1.05534 102.919
 8 2 12 4625.051 75.649 4826.289 180.00 0.95930 428.720
 10 2 12 6017.163 123.613 6587.159 0.00 0.87438 521.785
 -19 3 12 1628.520 54.907 1666.108 180.00 0.87422 237.181
 -17 3 12 80.021 15.790 39.166 0.00 0.95776 42.506
 -15 3 12 197.980 20.091 201.318 0.00 1.05151 79.753
 -13 3 12 30.494 12.281 12.141 0.00 1.15373 26.239
 -11 3 12 290.014 22.208 142.862 0.00 1.25921 78.744
 -9 3 12 941.988 56.295 792.654 0.00 1.35752 170.717
 -7 3 12 358.075 29.117 398.839 0.00 1.43272 111.491
 -5 3 12 23876.838 353.981 23054.045 180.00 1.46764 1313.916
 -3 3 12 230.015 48.917 263.193 0.00 1.45260 99.583
 -1 3 12 3760.812 124.526 3570.363 0.00 1.39191 380.266
 1 3 12 50.935 9.777 18.877 0.00 1.30085 31.092
 3 3 12 445.266 27.774 356.565 0.00 1.19668 111.270
 5 3 12 9606.120 138.754 9460.146 180.00 1.09225 671.541
 7 3 12 2501.172 60.724 2222.325 0.00 0.99469 284.267
 9 3 12 482.186 27.846 595.047 0.00 0.90693 133.025
 11 3 12 620.813 35.209 650.851 180.00 0.82949 144.159
 -20 4 12 4402.713 86.120 4739.414 0.00 0.82723 423.707
 -18 4 12 20504.229 176.472 20021.207 180.00 0.90286 1144.359
 -16 4 12 16.988 11.827 2.088 0.00 0.98785 18.641
 -14 4 12 7833.387 128.285 8113.035 0.00 1.08129 600.413
 -12 4 12 10381.796 146.390 10881.525 180.00 1.17981 727.757
 -10 4 12 3486.632 67.694 3248.733 0.00 1.27609 347.998
 -8 4 12 3560.077 93.022 3513.523 0.00 1.35788 365.244
 -6 4 12 170.530 25.632 94.901 0.00 1.40976 64.920
 -4 4 12 598.736 34.595 700.271 180.00 1.41913 146.792
 -2 4 12 2377.036 82.501 1790.026 180.00 1.38345 268.045
 0 4 12 5905.903 140.663 6040.674 0.00 1.31194 506.552
 2 4 12 6855.257 137.401 6692.273 180.00 1.21981 542.088
 4 4 12 408.818 27.475 448.981 180.00 1.12105 117.846
 6 4 12 13098.245 227.156 11973.828 0.00 1.02495 819.266
 8 4 12 4396.811 86.344 4111.688 180.00 0.93631 401.191
 10 4 12 6655.189 127.308 6426.625 180.00 0.85686 527.813
 -19 5 12 434.133 26.273 320.806 180.00 0.85110 107.028
 -17 5 12 243.517 21.804 170.276 180.00 0.92760 79.160
 -15 5 12 5844.307 126.745 5691.172 0.00 1.01197 490.319
 -13 5 12 260.691 28.970 299.937 180.00 1.10209 97.036
 -11 5 12 12229.308 181.793 13222.070 180.00 1.19292 831.639
 -9 5 12 4623.326 122.869 4627.399 0.00 1.27549 432.616
 -7 5 12 20353.506 227.311 21805.564 0.00 1.33725 1201.286
 -5 5 12 2518.694 71.294 2982.415 180.00 1.36551 318.924
 -3 5 12 16536.123 249.912 16789.613 180.00 1.35337 1011.423
 -1 5 12 3386.567 80.459 3868.226 0.00 1.30389 372.360
 1 5 12 2773.960 61.532 2723.638 0.00 1.22814 311.490
 3 5 12 9818.254 128.436 10009.517 180.00 1.13935 689.460
 5 5 12 2957.548 90.967 3204.858 180.00 1.04813 341.346
 7 5 12 12408.736 134.586 12195.502 0.00 0.96103 794.922
 9 5 12 185.807 20.681 87.349 180.00 0.88120 63.143
 11 5 12 733.460 49.032 1105.091 180.00 0.80966 181.348
 -18 6 12 8181.172 169.946 7990.058 180.00 0.87144 612.239
 -16 6 12 2926.153 84.187 2922.816 180.00 0.94711 327.831
 -14 6 12 1304.191 52.677 1200.257 0.00 1.02850 204.122
 -12 6 12 3770.018 88.441 3936.602 0.00 1.11216 383.814
 -10 6 12 264.690 28.820 269.334 180.00 1.19170 93.961
 -8 6 12 456.548 27.883 416.336 0.00 1.25749 117.174
 -6 6 12 1461.116 44.518 1411.231 0.00 1.29836 217.745
 -4 6 12 341.551 19.398 240.926 0.00 1.30566 92.612
 -2 6 12 513.097 26.342 326.802 180.00 1.27771 111.304
 0 6 12 2989.345 59.069 3150.537 0.00 1.22074 332.731
 2 6 12 5704.053 97.697 5981.036 180.00 1.14548 490.985
 4 6 12 18691.680 227.753 18983.863 180.00 1.06253 1098.668
 6 6 12 17210.811 161.166 17396.201 0.00 0.97966 1020.302
 8 6 12 625.836 27.597 663.077 0.00 0.90140 143.576
 10 6 12 1787.516 95.625 2198.576 180.00 0.82986 277.369
 -19 7 12 114.021 24.833 112.427 180.00 0.81963 62.937
 -17 7 12 45.676 12.585 15.083 180.00 0.88726 30.052
 -15 7 12 89.442 15.649 101.918 0.00 0.96023 56.007
 -13 7 12 30.097 12.858 15.503 0.00 1.03619 27.662
 -11 7 12 128.735 54.547 46.946 180.00 1.11058 71.886
 -9 7 12 933.941 37.007 753.960 0.00 1.17627 162.565
 -7 7 12 6402.558 95.767 6670.229 0.00 1.22419 524.948
 -5 7 12 167.467 34.336 41.296 180.00 1.24576 60.354
 -3 7 12 5321.494 79.401 5156.774 180.00 1.23652 453.075
 -1 7 12 656.720 34.413 511.070 180.00 1.19844 134.808
 1 7 12 194.386 20.148 151.188 0.00 1.13883 72.960
 3 7 12 78.462 19.153 5.704 0.00 1.06697 35.349
 5 7 12 2171.451 58.856 2090.007 180.00 0.99096 270.702
 7 7 12 38.534 11.011 42.766 0.00 0.91638 36.615
 9 7 12 2167.675 61.569 1943.927 0.00 0.84640 264.611
 -18 8 12 2855.005 122.370 2708.844 0.00 0.83250 329.965
 -16 8 12 28.661 11.843 37.122 0.00 0.89771 33.931
 -14 8 12 8070.760 130.927 8237.654 180.00 0.96609 608.581
 -12 8 12 6900.301 134.178 6849.136 0.00 1.03443 547.027
 -10 8 12 4082.823 77.960 4070.032 0.00 1.09749 392.221
 -8 8 12 8742.039 116.292 8699.118 180.00 1.14823 630.458
 -6 8 12 196.483 20.705 131.981 180.00 1.17909 70.593
 -4 8 12 9439.951 116.974 9500.717 0.00 1.18456 666.078
 -2 8 12 1806.834 51.463 1886.794 0.00 1.16357 251.367
 0 8 12 19674.373 185.182 19079.922 180.00 1.12005 1107.310
 2 8 12 185.647 27.019 220.931 180.00 1.06107 83.407
 4 8 12 8506.514 174.116 8184.328 0.00 0.99413 624.347
 6 8 12 5714.217 98.642 5469.694 180.00 0.92528 474.166
 8 8 12 24.541 8.840 70.395 180.00 0.85850 41.285
 -17 9 12 1486.979 65.525 1385.248 0.00 0.84085 222.322
 -15 9 12 7059.465 105.643 7162.880 180.00 0.90217 553.424
 -13 9 12 11.399 10.719 6.798 180.00 0.96428 18.977
 -11 9 12 7891.363 129.139 7797.986 0.00 1.02336 591.629
 -9 9 12 2827.623 66.635 2699.330 0.00 1.07407 312.642
 -7 9 12 15298.226 165.030 16139.667 180.00 1.11018 957.374
 -5 9 12 175.295 19.722 201.927 0.00 1.12619 78.298
 -3 9 12 4076.974 77.886 4436.959 0.00 1.11935 405.447
 -1 9 12 5322.401 108.333 5450.566 180.00 1.09087 469.021
 1 9 12 1257.453 59.899 1317.620 180.00 1.04534 211.161
 3 9 12 9807.676 151.869 9098.638 0.00 0.98894 666.453
 5 9 12 33.029 14.805 0.582 0.00 0.92751 23.552
 7 9 12 10546.714 108.237 11269.337 180.00 0.86552 735.254
 -16 10 12 94.366 15.035 65.450 180.00 0.84426 49.441
 -14 10 12 6654.342 116.081 6597.395 180.00 0.90038 530.753
 -12 10 12 2086.417 70.941 2009.538 0.00 0.95492 268.075
 -10 10 12 106.804 14.393 67.668 0.00 1.00386 50.916
 -8 10 12 161.056 18.420 101.902 0.00 1.04225 62.784
 -6 10 12 44.433 13.070 9.542 0.00 1.06517 28.185
 -4 10 12 1276.207 43.938 1024.475 180.00 1.06919 191.315
 -2 10 12 898.747 40.163 758.937 0.00 1.05368 162.483
 0 10 12 1206.240 49.838 1247.734 180.00 1.02104 203.325
 2 10 12 379.060 33.172 428.463 0.00 0.97576 116.213
 4 10 12 1537.957 41.697 1580.393 0.00 0.92295 227.897
 6 10 12 6635.673 86.044 7461.564 180.00 0.86707 552.825
 8 10 12 530.111 39.622 483.167 0.00 0.81140 129.081
 -15 11 12 28.710 15.155 7.106 0.00 0.84253 25.513
 -13 11 12 985.201 48.833 1149.293 0.00 0.89244 191.308
 -11 11 12 33.125 10.023 49.080 180.00 0.93866 37.296
 -9 11 12 1159.703 41.988 1160.227 180.00 0.97733 195.322
 -7 11 12 121.876 16.738 84.816 180.00 1.00430 56.165
 -5 11 12 5164.099 98.243 5527.578 0.00 1.01610 466.721
 -3 11 12 941.825 41.979 914.565 0.00 1.01107 174.263
 -1 11 12 5286.776 121.552 5773.633 180.00 0.98993 482.468
 1 11 12 135.055 17.322 144.698 180.00 0.95553 67.050
 3 11 12 190.660 17.270 91.533 180.00 0.91188 63.159
 5 11 12 3145.775 51.521 2982.133 0.00 0.86306 327.851
 7 11 12 45.785 10.409 11.697 0.00 0.81244 28.064
 -14 12 12 44.598 16.665 0.912 180.00 0.83576 27.080
 -12 12 12 191.442 23.424 126.541 180.00 0.87883 70.317
 -10 12 12 59.906 16.563 17.513 180.00 0.91653 34.740
 -8 12 12 3893.649 80.222 3807.018 0.00 0.94546 379.489
 -6 12 12 959.880 41.648 983.301 0.00 0.96247 178.971
 -4 12 12 13706.996 151.698 14224.298 180.00 0.96544 876.528
 -2 12 12 1617.000 55.752 1567.313 0.00 0.95397 232.204
 0 12 12 1765.728 63.356 1636.742 0.00 0.92954 241.185
 2 12 12 930.804 36.398 772.497 180.00 0.89500 163.544
 4 12 12 117.056 11.060 62.601 180.00 0.85372 50.088
 6 12 12 59.207 16.747 232.533 180.00 0.80891 73.978
 -13 13 12 152.438 24.623 207.705 0.00 0.82431 78.960
 -11 13 12 4325.119 80.127 4245.266 180.00 0.86031 403.440
 -9 13 12 5225.406 99.927 5177.179 0.00 0.88979 456.173
 -7 13 12 1001.373 38.646 1197.698 180.00 0.91000 192.241
 -5 13 12 24.951 16.188 2.045 0.00 0.91875 23.388
 -3 13 12 649.320 41.688 700.434 0.00 0.91503 150.421
 -1 13 12 467.628 40.215 320.574 0.00 0.89927 112.780
 1 13 12 533.497 24.278 578.783 0.00 0.87325 133.063
 3 13 12 15159.474 113.191 15432.018 180.00 0.83956 927.218
 -10 14 12 1504.711 43.817 1299.435 180.00 0.83783 212.847
 -8 14 12 1229.753 39.001 965.099 0.00 0.85976 185.396
 -6 14 12 1120.370 44.221 1035.550 0.00 0.87249 187.491
 -4 14 12 5159.748 130.745 5138.688 180.00 0.87470 461.494
 -2 14 12 15.575 9.438 10.051 180.00 0.86614 20.956
 0 14 12 576.079 23.393 583.821 0.00 0.84774 134.958
 2 14 12 28.887 7.196 5.492 0.00 0.82129 21.049
 -9 15 12 39.421 18.517 59.355 180.00 0.81239 43.568
 -7 15 12 38.268 15.243 6.350 180.00 0.82768 27.067
 -5 15 12 1511.228 61.627 1562.952 0.00 0.83425 230.835
 -3 15 12 556.468 35.508 606.846 180.00 0.83146 138.578
 -1 15 12 121.110 13.164 179.980 180.00 0.81958 70.241
 -19 1 13 3994.418 104.468 3854.612 0.00 0.87652 388.922
 -17 1 13 16611.619 191.516 16269.940 180.00 0.95804 984.823
 -15 1 13 503.841 30.442 454.016 180.00 1.04827 123.059
 -13 1 13 41431.371 356.342 42019.648 0.00 1.14475 2073.098
 -11 1 13 7200.965 105.150 7650.031 180.00 1.24156 571.193
 -9 1 13 17843.934 184.275 18595.641 180.00 1.32812 1067.402
 -7 1 13 10722.574 202.180 11704.529 0.00 1.38984 770.165
 -5 1 13 237.313 31.809 207.926 0.00 1.41278 86.581
 -3 1 13 5599.570 144.639 6325.542 180.00 1.39089 511.952
 -1 1 13 9901.123 111.227 10662.659 0.00 1.32994 707.599
 1 1 13 510.935 28.862 487.101 180.00 1.24380 125.729
 3 1 13 11291.835 179.363 11558.289 180.00 1.14709 768.573
 5 1 13 3792.560 85.670 3741.519 0.00 1.05052 376.367
 7 1 13 2169.476 50.278 2149.599 0.00 0.96009 271.613
 9 1 13 688.571 24.118 540.482 180.00 0.87836 136.081
 -20 2 13 5669.632 159.444 5440.337 0.00 0.83527 488.745
 -18 2 13 2323.063 61.225 2416.838 0.00 0.91098 288.950
 -16 2 13 11782.828 136.563 11703.496 180.00 0.99543 771.365
 -14 2 13 7343.222 111.684 7615.830 0.00 1.08722 573.606
 -12 2 13 318.177 24.195 332.581 0.00 1.18234 102.022
 -10 2 13 25852.688 182.802 27462.334 180.00 1.27281 1429.763
 -8 2 13 6121.291 153.597 6967.648 0.00 1.34627 543.504
 -6 2 13 16645.984 253.152 17441.867 0.00 1.38837 1032.147
 -4 2 13 50757.219 443.649 52623.047 180.00 1.38889 2504.431
 -2 2 13 20.773 15.503 11.179 180.00 1.34769 25.761
 0 2 13 56261.949 379.835 57091.629 0.00 1.27482 2691.061
 2 2 13 7306.823 176.825 7480.379 180.00 1.18459 585.005
 4 2 13 3982.760 78.703 3851.745 180.00 1.08947 382.485
 6 2 13 93.853 14.372 88.317 180.00 0.99754 53.596
 8 2 13 467.505 21.908 639.549 0.00 0.91289 134.820
 10 2 13 1472.626 54.518 1929.046 0.00 0.83697 246.072
 -19 3 13 2388.011 76.893 2271.568 0.00 0.86464 287.838
 -17 3 13 15610.905 167.633 15206.619 180.00 0.94258 935.435
 -15 3 13 4221.324 83.503 4278.493 180.00 1.02812 403.450
 -13 3 13 46569.637 312.818 47179.184 0.00 1.11865 2278.003
 -11 3 13 3237.339 80.919 3265.120 180.00 1.20847 346.621
 -9 3 13 15435.674 169.723 15352.692 180.00 1.28784 937.499
 -7 3 13 34877.980 369.375 35436.852 0.00 1.34387 1806.164
 -5 3 13 4478.940 94.509 4481.773 180.00 1.36457 417.728
 -3 3 13 522.741 40.477 666.980 180.00 1.34482 143.139
 -1 3 13 140.434 15.447 40.255 180.00 1.28950 49.135
 1 3 13 610.756 31.492 479.000 180.00 1.21053 129.747
 3 3 13 1122.730 43.238 1201.882 180.00 1.12083 196.907
 5 3 13 651.077 31.927 598.347 0.00 1.03024 140.627
 7 3 13 8858.326 127.221 9324.408 0.00 0.94454 653.634
 9 3 13 4472.917 107.466 4360.051 180.00 0.86640 416.445
 -20 4 13 567.313 42.579 546.507 0.00 0.81996 136.414
 -18 4 13 252.588 20.981 195.521 180.00 0.89122 82.637
 -16 4 13 119.294 17.623 62.084 180.00 0.96980 52.048
 -14 4 13 242.805 28.444 262.891 180.00 1.05408 91.956
 -12 4 13 459.893 32.364 429.446 180.00 1.14007 119.599
 -10 4 13 3123.442 91.360 3222.028 0.00 1.22052 345.341
 -8 4 13 1426.708 38.923 1389.919 0.00 1.28482 214.636
 -6 4 13 1087.198 38.144 1103.810 0.00 1.32126 189.185
 -4 4 13 9652.063 97.237 9668.242 180.00 1.32171 671.317
 -2 4 13 321.311 20.891 323.320 180.00 1.28606 100.513
 0 4 13 10799.248 176.580 11014.822 0.00 1.22228 744.574
 2 4 13 1212.726 41.098 1221.488 180.00 1.14209 200.080
 4 4 13 21.675 12.400 12.352 180.00 1.05613 24.677
 6 4 13 3163.007 60.091 3097.802 180.00 0.97176 334.272
 8 4 13 1435.918 53.447 1736.150 0.00 0.89301 235.553
 10 4 13 2941.622 75.827 3116.829 0.00 0.82157 333.833
 -19 5 13 2384.881 169.382 2518.129 180.00 0.84226 334.285
 -17 5 13 1535.502 58.590 1576.706 0.00 0.91379 231.339
 -15 5 13 62.203 16.510 17.094 0.00 0.99108 34.922
 -13 5 13 1008.306 54.318 1203.544 180.00 1.07140 196.519
 -11 5 13 1756.058 85.768 1910.891 0.00 1.14951 260.504
 -9 5 13 8819.229 131.362 9407.386 0.00 1.21717 656.399
 -7 5 13 6234.463 72.037 6551.877 180.00 1.26415 514.455
 -5 5 13 322.364 20.638 354.201 0.00 1.28133 103.595
 -3 5 13 9408.521 113.013 9128.915 0.00 1.26494 653.473
 -1 5 13 33412.781 354.928 31663.994 180.00 1.21857 1680.060
 1 5 13 1138.265 40.489 1008.219 180.00 1.15128 185.560
 3 5 13 11880.685 139.813 10756.152 0.00 1.07332 745.162
 5 5 13 194.721 25.412 197.956 180.00 0.99297 80.638
 7 5 13 25.393 9.991 24.531 0.00 0.91557 28.826
 9 5 13 358.782 23.401 461.845 180.00 0.84389 115.890
 -18 6 13 55.489 12.427 44.784 0.00 0.86096 39.759
 -16 6 13 9509.477 149.326 9646.900 0.00 0.93117 678.006
 -14 6 13 15482.776 205.104 16248.898 180.00 1.00500 970.846
 -12 6 13 5629.831 125.479 5825.083 180.00 1.07868 490.877
 -10 6 13 37182.633 359.480 39924.832 0.00 1.14606 1958.323
 -8 6 13 2843.985 76.333 3239.770 180.00 1.19880 336.879
 -6 6 13 2626.319 63.300 2748.191 180.00 1.22824 309.806
 -4 6 13 4324.746 91.627 5028.492 0.00 1.22860 433.649
 -2 6 13 1419.344 48.930 1469.374 180.00 1.19981 220.626
 0 6 13 122.264 15.097 172.416 180.00 1.14753 69.634
 2 6 13 59.484 11.858 29.233 180.00 1.08039 36.053
 4 6 13 2397.297 68.606 2154.846 0.00 1.00678 280.848
 6 6 13 1804.835 49.980 1601.014 180.00 0.93290 237.227
 8 6 13 50.942 10.564 45.269 0.00 0.86257 38.764
 -17 7 13 12556.195 150.423 12256.596 0.00 0.87516 801.735
 -15 7 13 78.416 16.659 36.001 0.00 0.94233 41.913
 -13 7 13 5600.870 106.193 5614.885 180.00 1.01055 478.772
 -11 7 13 3531.202 85.925 3478.622 0.00 1.07530 361.631
 -9 7 13 7145.773 111.185 7035.351 0.00 1.13007 551.799
 -7 7 13 18464.410 163.726 18603.713 180.00 1.16736 1073.127
 -5 7 13 2855.564 58.827 2907.176 180.00 1.18085 320.180
 -3 7 13 19680.676 257.067 20423.469 0.00 1.16798 1159.259
 -1 7 13 5179.469 86.124 5518.446 180.00 1.13119 464.272
 1 7 13 615.646 36.461 504.754 0.00 1.07675 133.261
 3 7 13 34.810 12.672 14.907 0.00 1.01216 28.196
 5 7 13 7149.969 99.806 7029.368 180.00 0.94396 549.494
 7 7 13 3168.034 57.836 3671.375 0.00 0.87672 356.435
 9 7 13 181.912 26.960 260.471 180.00 0.81318 87.813
 -18 8 13 1167.013 53.888 1322.796 180.00 0.82334 207.375
 -16 8 13 7049.271 114.571 6976.383 0.00 0.88410 549.047
 -14 8 13 7322.995 115.581 7315.462 180.00 0.94654 564.496
 -12 8 13 312.874 32.636 247.841 180.00 1.00733 95.476
 -10 8 13 8953.054 137.301 8580.423 0.00 1.06154 634.262
 -8 8 13 13165.741 252.567 13193.967 180.00 1.10303 862.471
 -6 8 13 340.813 23.524 290.620 180.00 1.12584 98.760
 -4 8 13 4656.352 82.975 4574.969 0.00 1.12611 421.745
 -2 8 13 670.607 39.088 754.800 0.00 1.10382 154.254
 0 8 13 1104.065 49.448 1231.186 180.00 1.06270 199.481
 2 8 13 541.635 29.914 561.061 180.00 1.00872 133.140
 4 8 13 3754.541 82.208 3868.427 0.00 0.94802 379.611
 6 8 13 49.149 9.783 23.403 180.00 0.88558 32.223
 8 8 13 2290.197 117.533 2771.115 180.00 0.82476 319.492
 -17 9 13 626.386 37.364 568.689 0.00 0.83053 138.824
 -15 9 13 86.584 13.589 49.071 0.00 0.88727 44.748
 -13 9 13 85.171 16.809 56.875 180.00 0.94352 47.334
 -11 9 13 2071.659 58.457 2265.735 180.00 0.99556 276.242
 -9 9 13 7700.627 118.236 7941.558 0.00 1.03855 590.865
 -7 9 13 391.473 28.750 532.745 0.00 1.06728 124.538
 -5 9 13 4168.182 78.483 4508.270 180.00 1.07756 409.774
 -3 9 13 539.724 35.367 482.275 180.00 1.06775 128.156
 -1 9 13 89.713 14.893 70.025 0.00 1.03942 49.846
 1 9 13 1587.532 64.434 1330.747 0.00 0.99671 221.785
 3 9 13 598.457 33.818 460.555 180.00 0.94483 128.357
 5 9 13 1384.719 45.672 1188.312 180.00 0.88863 203.988
 7 9 13 342.166 18.544 181.051 0.00 0.83187 85.688
 -16 10 13 3312.087 301.691 3256.347 180.00 0.83291 453.195
 -14 10 13 807.589 40.263 855.395 0.00 0.88449 165.832
 -12 10 13 3642.196 81.416 3868.341 0.00 0.93348 377.347
 -10 10 13 1952.902 57.488 1851.285 180.00 0.97612 254.431
 -8 10 13 523.032 32.186 510.142 180.00 1.00810 128.896
 -6 10 13 606.950 34.966 608.076 0.00 1.02541 140.429
 -4 10 13 1402.446 45.285 1421.201 180.00 1.02562 216.888
 -2 10 13 4960.116 100.610 4848.887 0.00 1.00869 440.436
 0 10 13 3551.779 93.746 3129.577 0.00 0.97703 350.671
 2 10 13 6072.207 101.591 5916.231 180.00 0.93459 495.748
 4 10 13 109.959 11.935 48.707 180.00 0.88570 46.733
 6 10 13 69.024 8.754 152.100 180.00 0.83415 61.338
 -15 11 13 960.029 72.288 1017.456 180.00 0.83036 190.443
 -13 11 13 13555.720 174.577 14110.124 0.00 0.87591 875.267
 -11 11 13 7074.488 99.402 6984.500 180.00 0.91707 546.753
 -9 11 13 54.042 16.143 51.877 0.00 0.95034 42.574
 -7 11 13 22842.559 201.700 22709.480 0.00 0.97220 1257.122
 -5 11 13 2803.360 70.776 2741.505 180.00 0.97995 314.783
 -3 11 13 9107.828 158.109 9162.554 180.00 0.97256 659.213
 -1 11 13 1000.665 62.758 683.697 0.00 0.95101 167.948
 1 11 13 821.965 36.436 730.398 0.00 0.91797 157.115
 3 11 13 2705.842 49.120 2365.476 180.00 0.87695 292.688
 5 11 13 470.038 19.520 626.631 180.00 0.83147 133.544
 -14 12 13 3668.134 228.513 3713.234 0.00 0.82300 428.952
 -12 12 13 1285.679 90.553 1238.783 0.00 0.86203 218.510
 -10 12 13 15396.932 277.837 15527.885 180.00 0.89527 967.335
 -8 12 13 1921.128 49.447 2051.836 0.00 0.91975 261.347
 -6 12 13 14516.698 152.084 15178.196 0.00 0.93284 916.100
 -4 12 13 14718.886 224.711 15078.279 180.00 0.93300 930.950
 -2 12 13 157.307 18.872 78.666 0.00 0.92020 58.821
 0 12 13 7278.159 161.965 7356.028 0.00 0.89597 576.354
 2 12 13 2755.102 48.175 2718.762 180.00 0.86290 308.532
 4 12 13 769.897 27.184 908.860 180.00 0.82398 165.418
 -13 13 13 3481.824 118.826 3408.009 0.00 0.81123 367.294
 -11 13 13 31.559 11.325 6.897 180.00 0.84360 23.945
 -9 13 13 1410.393 48.108 1326.589 180.00 0.86928 212.709
 -7 13 13 635.434 32.499 640.666 0.00 0.88591 143.310
 -5 13 13 69.362 21.866 35.343 0.00 0.89177 43.070
 -3 13 13 174.139 21.866 212.656 180.00 0.88618 80.146
 -1 13 13 75.240 11.702 33.038 0.00 0.86979 39.069
 1 13 13 121.650 10.542 134.287 180.00 0.84430 62.976
 3 13 13 1193.495 43.831 1500.084 180.00 0.81206 215.240
 -10 14 13 3874.333 138.170 4464.188 0.00 0.82150 418.624
 -8 14 13 97.213 19.720 110.144 0.00 0.84029 59.339
 -6 14 13 1149.833 58.961 1101.690 180.00 0.85024 196.105
 -4 14 13 95.060 15.837 43.751 0.00 0.85036 45.246
 -2 14 13 163.912 14.115 150.213 180.00 0.84064 69.229
 0 14 13 23.547 7.834 35.733 0.00 0.82204 31.540
 -7 15 13 10932.281 176.471 10896.624 180.00 0.80943 743.016
 -5 15 13 2647.273 70.072 2830.464 0.00 0.81389 315.073
 -3 15 13 4228.289 81.598 4225.992 0.00 0.80964 401.285
 -20 0 14 5090.402 140.985 4793.655 0.00 0.83091 451.710
 -18 0 14 176.764 25.262 127.784 180.00 0.90302 70.089
 -16 0 14 1856.321 84.830 1529.919 180.00 0.98211 244.780
 -14 0 14 3066.534 179.267 2808.175 180.00 1.06613 362.437
 -12 0 14 3012.639 111.492 3074.973 0.00 1.15059 343.449
 -10 0 14 123.523 24.385 178.277 180.00 1.22765 73.111
 -8 0 14 12555.092 439.168 13320.381 180.00 1.28647 929.604
 -6 0 14 24169.785 449.205 23983.523 0.00 1.31589 1371.525
 -4 0 14 17697.768 303.745 18097.469 0.00 1.30928 1078.518
 -2 0 14 43206.785 298.042 43045.973 180.00 1.26820 2116.432
 0 0 14 2423.275 99.301 2000.578 180.00 1.20148 283.842
 2 0 14 20365.951 412.506 21961.633 0.00 1.12064 1254.009
 4 0 14 11396.531 348.393 10346.842 180.00 1.03563 792.709
 6 0 14 6483.359 120.263 6013.754 0.00 0.95301 509.879
 8 0 14 1178.454 43.694 1213.373 0.00 0.87629 199.220
 -19 1 14 76.659 17.800 20.354 0.00 0.86458 38.344
 -17 1 14 1212.271 46.310 1516.492 0.00 0.93990 217.115
 -15 1 14 1502.772 50.644 1128.219 180.00 1.02131 205.100
 -13 1 14 61.795 14.066 21.401 180.00 1.10566 35.008
 -11 1 14 2067.782 64.113 1873.544 0.00 1.18689 259.702
 -9 1 14 11842.129 172.594 13361.230 180.00 1.25560 828.085
 -7 1 14 773.258 31.388 640.401 180.00 1.30045 148.037
 -5 1 14 6641.144 113.576 6819.177 0.00 1.31209 537.186
 -3 1 14 5516.273 93.028 5671.569 180.00 1.28779 476.512
 -1 1 14 51.778 11.267 16.066 180.00 1.23308 30.839
 1 1 14 8152.624 196.812 8414.656 0.00 1.15862 632.669
 3 1 14 510.047 37.308 449.758 0.00 1.07535 124.839
 5 1 14 3656.592 102.685 3713.459 180.00 0.99153 377.056
 7 1 14 5026.022 69.526 4921.336 0.00 0.91207 438.093
 9 1 14 751.538 38.487 1010.614 0.00 0.83929 173.512
 -20 2 14 49.192 19.044 14.859 0.00 0.82579 33.728
 -18 2 14 2615.676 71.891 2567.471 180.00 0.89646 303.956
 -16 2 14 3096.998 69.440 2832.186 180.00 0.97369 324.147
 -14 2 14 11619.054 140.116 12056.127 0.00 1.05539 780.045
 -12 2 14 59.342 14.926 21.798 0.00 1.13711 35.130
 -10 2 14 2778.643 86.210 3059.072 180.00 1.21132 330.841
 -8 2 14 219.523 16.289 228.957 180.00 1.26771 83.629
 -6 2 14 1675.310 46.087 1629.659 0.00 1.29584 234.649
 -4 2 14 5268.226 81.868 5556.251 0.00 1.28953 466.311
 -2 2 14 11796.153 136.391 11152.511 180.00 1.25022 755.111
 0 2 14 1006.811 40.678 1209.083 0.00 1.18616 193.469
 2 2 14 468.457 37.300 414.712 0.00 1.10818 120.136
 4 2 14 1029.350 39.492 1096.144 180.00 1.02577 187.320
 6 2 14 2417.988 63.468 2219.806 0.00 0.94531 282.941
 8 2 14 1565.378 42.943 1650.635 180.00 0.87029 232.355
 -19 3 14 188.279 17.988 125.224 180.00 0.85317 68.276
 -17 3 14 85.058 15.659 17.961 180.00 0.92529 37.871
 -15 3 14 230.185 21.008 168.597 180.00 1.00265 77.878
 -13 3 14 467.270 44.673 417.080 0.00 1.08209 122.774
 -11 3 14 584.723 35.834 609.979 180.00 1.15787 139.960
 -9 3 14 118.615 17.032 84.554 180.00 1.22140 55.919
 -7 3 14 2285.396 52.600 2277.755 0.00 1.26257 280.335
 -5 3 14 8810.658 106.524 9180.112 180.00 1.27320 644.724
 -3 3 14 62.260 11.854 16.286 180.00 1.25097 32.743
 -1 3 14 10994.866 132.247 11662.515 0.00 1.20064 757.641
 1 3 14 3915.868 117.704 3626.610 180.00 1.13158 382.983
 3 3 14 2154.863 65.343 1865.144 0.00 1.05363 261.624
 5 3 14 2409.764 79.902 2060.764 0.00 0.97443 279.993
 7 3 14 4832.080 96.944 4521.016 180.00 0.89871 425.908
 9 3 14 58.970 13.008 75.477 180.00 0.82884 47.285
 -20 4 14 2316.794 80.718 2270.806 180.00 0.81098 287.320
 -18 4 14 24.512 13.912 0.055 180.00 0.87761 20.858
 -16 4 14 2036.105 72.184 2008.467 0.00 0.94967 267.224
 -14 4 14 100.714 20.589 59.967 180.00 1.02499 50.957
 -12 4 14 6130.732 113.973 6476.439 180.00 1.09936 517.823
 -10 4 14 6884.518 137.582 6820.522 0.00 1.16598 546.705
 -8 4 14 9240.229 130.593 9478.512 0.00 1.21601 664.872
 -6 4 14 33606.547 266.678 34624.102 180.00 1.24077 1748.035
 -4 4 14 1395.337 46.455 1148.999 180.00 1.23523 202.291
 -2 4 14 37045.730 281.134 37847.891 0.00 1.20055 1886.431
 0 4 14 2753.268 61.088 2405.011 180.00 1.14349 297.624
 2 4 14 4407.879 76.944 4320.717 180.00 1.07315 407.043
 4 4 14 7738.383 138.588 7322.687 0.00 0.99779 576.436
 6 4 14 817.986 32.437 759.324 180.00 0.92328 158.065
 8 4 14 8293.331 170.857 8636.782 180.00 0.85301 634.023
 -19 5 14 4264.968 85.671 3898.277 180.00 0.83164 390.876
 -17 5 14 515.388 34.118 485.708 0.00 0.89801 127.107
 -15 5 14 3888.660 101.304 3827.965 0.00 0.96820 385.174
 -13 5 14 2600.418 85.690 2732.036 180.00 1.03915 313.956
 -11 5 14 3827.301 127.331 4171.980 180.00 1.10571 404.018
 -9 5 14 499.033 37.730 465.389 180.00 1.16062 125.800
 -7 5 14 62.218 11.999 3.579 180.00 1.19577 28.726
 -5 5 14 2421.594 68.748 2270.167 180.00 1.20479 286.437
 -3 5 14 24491.779 198.787 25382.010 0.00 1.18590 1354.718
 -1 5 14 202.034 24.074 158.463 0.00 1.14277 75.622
 1 5 14 40696.867 317.909 39911.789 180.00 1.08274 1998.960
 3 5 14 14652.973 168.091 13861.848 0.00 1.01387 882.725
 5 5 14 12237.770 137.336 12092.308 0.00 0.94272 789.803
 7 5 14 9266.584 124.836 9064.830 180.00 0.87365 651.469
 9 5 14 466.957 26.804 695.614 180.00 0.80906 139.944
 -18 6 14 2902.664 66.745 3313.871 0.00 0.84867 338.929
 -16 6 14 111.908 18.727 87.917 0.00 0.91330 56.460
 -14 6 14 239.539 27.746 245.480 180.00 0.97969 89.625
 -12 6 14 18249.566 365.232 18526.184 180.00 1.04401 1116.645
 -10 6 14 595.471 41.737 561.957 0.00 1.10055 138.398
 -8 6 14 10188.909 224.389 9517.138 0.00 1.14233 704.566
 -6 6 14 4373.847 135.660 4374.936 180.00 1.16279 423.392
 -4 6 14 631.909 36.686 340.768 180.00 1.15822 120.613
 -2 6 14 544.911 31.208 685.333 0.00 1.12949 142.979
 0 6 14 2466.694 59.033 2562.188 0.00 1.08158 297.799
 2 6 14 108.135 15.841 143.701 180.00 1.02149 64.488
 4 6 14 302.299 28.285 350.096 0.00 0.95586 104.009
 6 6 14 902.843 36.247 796.352 180.00 0.88976 164.158
 8 6 14 101.612 12.901 142.239 180.00 0.82637 63.089
 -17 7 14 83.888 14.513 78.884 180.00 0.86127 50.903
 -15 7 14 397.201 31.661 372.903 0.00 0.92260 111.600
 -13 7 14 114.243 26.855 100.091 0.00 0.98336 61.829
 -11 7 14 1816.887 87.137 1737.341 180.00 1.03919 254.383
 -9 7 14 6949.778 122.501 7762.588 180.00 1.08438 574.227
 -7 7 14 19.108 10.177 12.889 180.00 1.11288 23.326
 -5 7 14 2925.536 77.919 2963.892 0.00 1.12014 327.910
 -3 7 14 393.617 26.809 563.405 0.00 1.10491 126.726
 -1 7 14 180.685 21.547 159.467 180.00 1.06977 73.553
 1 7 14 308.331 23.428 226.778 0.00 1.02005 90.156
 3 7 14 124.663 19.985 159.537 0.00 0.96185 69.191
 5 7 14 60.228 11.966 110.296 0.00 0.90047 53.959
 7 7 14 122.523 12.110 39.243 0.00 0.83970 46.100
 -16 8 14 1692.620 66.229 1626.224 180.00 0.86876 239.675
 -14 8 14 251.499 49.868 165.223 180.00 0.92531 90.865
 -12 8 14 1642.675 65.984 1783.714 0.00 0.97892 245.994
 -10 8 14 3164.558 73.337 3532.493 180.00 1.02507 353.881
 -8 8 14 2186.787 62.499 2477.852 180.00 1.05857 288.916
 -6 8 14 8145.083 129.532 8388.665 0.00 1.07478 614.145
 -4 8 14 48.358 16.230 64.196 0.00 1.07117 44.748
 -2 8 14 2639.307 66.579 2241.565 180.00 1.04832 289.394
 0 8 14 4694.041 112.388 4579.086 0.00 1.00968 429.304
 2 8 14 289.583 28.063 231.969 0.00 0.96027 91.008
 4 8 14 9550.009 120.828 8938.169 180.00 0.90515 651.176
 6 8 14 785.279 26.714 672.412 0.00 0.84843 149.828
 -17 9 14 1034.630 65.733 910.200 180.00 0.81863 183.954
 -15 9 14 823.486 46.504 699.647 180.00 0.87074 157.739
 -13 9 14 822.929 44.539 784.139 0.00 0.92127 162.786
 -11 9 14 2780.282 66.083 2717.202 0.00 0.96670 312.286
 -9 9 14 6942.902 120.265 7201.550 180.00 1.00275 555.773
 -7 9 14 54.026 15.232 13.801 180.00 1.02516 32.151
 -5 9 14 10548.256 147.660 10464.872 0.00 1.03083 718.012
 -3 9 14 10272.487 129.384 9952.984 180.00 1.01892 694.816
 -1 9 14 1538.079 63.873 1302.329 180.00 0.99117 218.879
 1 9 14 24899.637 295.320 24662.965 0.00 0.95124 1357.974
 3 9 14 2179.449 57.972 1995.624 180.00 0.90352 266.423
 5 9 14 2882.291 46.831 3185.401 180.00 0.85207 330.028
 -16 10 14 1699.953 88.132 1354.782 180.00 0.82005 233.747
 -14 10 14 80.619 14.909 76.375 180.00 0.86709 50.208
 -12 10 14 5385.002 109.611 5369.967 0.00 0.91073 467.650
 -10 10 14 1667.091 51.542 1561.853 180.00 0.94754 232.209
 -8 10 14 6224.488 138.071 6478.630 180.00 0.97382 525.241
 -6 10 14 9572.586 174.338 9658.975 0.00 0.98639 685.262
 -4 10 14 1267.412 50.053 1303.010 0.00 0.98360 208.062
 -2 10 14 8120.149 152.490 8096.985 180.00 0.96582 609.992
 0 10 14 60.451 14.967 43.559 0.00 0.93535 40.928
 2 10 14 4342.799 70.455 4628.586 0.00 0.89567 415.774
 4 10 14 2327.620 46.634 2513.561 180.00 0.85044 290.511
 -15 11 14 1306.281 76.830 1090.403 180.00 0.81676 205.834
 -13 11 14 507.565 30.104 615.101 180.00 0.85802 136.053
 -11 11 14 425.574 26.652 414.792 0.00 0.89436 115.379
 -9 11 14 1465.566 46.838 1464.923 0.00 0.92268 221.139
 -7 11 14 2823.836 85.742 2955.029 180.00 0.94005 327.478
 -5 11 14 988.525 51.662 1041.496 0.00 0.94441 185.875
 -3 11 14 802.680 46.027 729.149 180.00 0.93523 158.883
 -1 11 14 167.353 21.441 210.294 180.00 0.91363 79.306
 1 11 14 7292.710 98.194 8094.686 0.00 0.88207 585.570
 3 11 14 3693.446 59.427 4262.464 180.00 0.84362 388.878
 -14 12 14 373.371 40.102 393.338 180.00 0.80894 115.042
 -12 12 14 164.625 24.333 108.293 0.00 0.84402 66.010
 -10 12 14 229.568 19.326 291.503 180.00 0.87307 92.004
 -8 12 14 51.064 13.897 21.597 180.00 0.89349 33.452
 -6 12 14 1562.616 59.773 1323.652 180.00 0.90318 219.464
 -4 12 14 38.959 15.105 12.148 0.00 0.90103 29.141
 -2 12 14 7251.496 118.413 7043.994 0.00 0.88730 555.270
 0 12 14 12420.691 123.485 12044.303 180.00 0.86351 788.804
 2 12 14 367.153 16.038 521.128 0.00 0.83199 120.202
 -11 13 14 3424.063 88.374 3935.324 180.00 0.82582 377.347
 -9 13 14 25306.859 823.342 25823.160 0.00 0.84796 1593.279
 -7 13 14 1277.161 64.209 1084.694 180.00 0.86138 200.343
 -5 13 14 9182.315 134.137 8899.194 180.00 0.86474 646.936
 -3 13 14 3105.529 91.582 2719.702 0.00 0.85767 325.292
 -1 13 14 2012.407 45.378 2227.015 0.00 0.84092 270.698
 1 13 14 2690.813 47.014 2574.215 180.00 0.81612 300.929
 -8 14 14 1563.268 56.655 1609.973 0.00 0.82013 233.209
 -6 14 14 1907.700 69.448 1635.662 180.00 0.82760 246.206
 -4 14 14 4142.732 93.713 4296.123 180.00 0.82594 404.907
 -2 14 14 22943.227 197.939 24760.398 0.00 0.81533 1315.493
 -19 1 15 2624.396 78.124 2577.257 180.00 0.85092 306.078
 -17 1 15 679.199 34.186 694.772 0.00 0.91999 149.176
 -15 1 15 3163.975 79.230 3129.225 0.00 0.99285 339.491
 -13 1 15 10115.591 144.713 10358.451 180.00 1.06601 707.698
 -11 1 15 1174.262 57.683 1131.812 0.00 1.13366 198.106
 -9 1 15 10129.175 139.277 11136.405 0.00 1.18782 730.219
 -7 1 15 3095.222 76.420 3236.476 180.00 1.21989 341.706
 -5 1 15 7750.162 142.006 8020.436 180.00 1.22372 599.311
 -3 1 15 2841.984 76.106 2964.001 0.00 1.19854 325.813
 -1 1 15 4542.356 123.476 4471.091 0.00 1.14930 425.952
 1 1 15 2732.054 108.725 2568.501 180.00 1.08430 317.095
 3 1 15 1302.036 44.561 1390.234 180.00 1.01191 212.440
 5 1 15 22.383 11.063 1.997 180.00 0.93855 19.524
 7 1 15 1652.337 39.027 1905.337 0.00 0.86828 246.305
 -20 2 15 2340.441 87.069 2377.623 180.00 0.81470 294.217
 -18 2 15 15842.356 169.988 15531.164 180.00 0.88020 948.553
 -16 2 15 26639.266 268.516 26469.264 0.00 0.95027 1426.610
 -14 2 15 2277.031 68.072 2095.005 0.00 1.02240 275.426
 -12 2 15 14623.808 203.713 15180.235 180.00 1.09208 927.667
 -10 2 15 439.333 36.165 301.891 180.00 1.15250 108.350
 -8 2 15 527.711 28.913 432.076 180.00 1.19539 121.844
 -6 2 15 3511.461 72.692 3146.064 0.00 1.21329 345.495
 -4 2 15 4673.500 111.833 5127.077 0.00 1.20264 447.777
 -2 2 15 360.996 28.156 420.907 0.00 1.16560 113.391
 0 2 15 2115.262 118.680 2039.479 180.00 1.10889 286.340
 2 2 15 5149.078 118.154 5178.528 180.00 1.04087 459.259
 4 2 15 127.860 24.923 56.036 0.00 0.96884 54.632
 6 2 15 2925.985 56.619 3017.623 0.00 0.89793 325.694
 8 2 15 1454.161 50.765 1372.092 180.00 0.83111 216.881
 -19 3 15 5924.474 108.666 5615.204 180.00 0.84004 484.760
 -17 3 15 597.712 36.125 621.707 0.00 0.90628 141.392
 -15 3 15 4903.911 138.714 4542.155 0.00 0.97568 439.265
 -13 3 15 2232.098 69.173 2298.850 180.00 1.04484 283.670
 -11 3 15 12342.681 186.537 11958.425 180.00 1.10830 797.443
 -9 3 15 23435.730 216.794 24473.184 0.00 1.15874 1317.316
 -7 3 15 20.820 10.339 5.313 180.00 1.18845 20.382
 -5 3 15 11699.339 151.714 12510.125 180.00 1.19200 796.818
 -3 3 15 325.526 24.220 471.846 0.00 1.16868 115.469
 -1 3 15 961.978 40.085 1082.734 0.00 1.12290 184.664
 1 3 15 1793.831 61.917 1548.228 0.00 1.06204 237.178
 3 3 15 6891.896 111.108 7155.273 180.00 0.99374 551.558
 5 3 15 1003.956 39.661 928.120 0.00 0.92401 176.486
 7 3 15 2143.836 49.196 2608.452 0.00 0.85673 291.063
 -18 4 15 12292.172 174.913 12437.181 180.00 0.86234 808.113
 -16 4 15 549.467 45.200 467.163 0.00 0.92790 130.399
 -14 4 15 153.382 24.052 105.326 0.00 0.99469 64.598
 -12 4 15 1577.425 82.697 1546.427 180.00 1.05850 238.135
 -10 4 15 37.121 15.433 0.664 180.00 1.11325 24.809
 -8 4 15 120.264 16.930 38.070 180.00 1.15176 47.114
 -6 4 15 2087.728 64.225 1934.018 0.00 1.16773 262.966
 -4 4 15 257.991 24.873 257.681 180.00 1.15824 91.180
 -2 4 15 108.653 15.355 154.201 0.00 1.12504 66.014
 0 4 15 881.084 39.252 791.518 0.00 1.07379 163.821
 2 4 15 2028.712 55.817 2146.955 180.00 1.01168 269.407
 4 4 15 1407.011 43.237 1396.649 0.00 0.94517 215.295
 6 4 15 97.675 13.263 137.233 0.00 0.87899 62.056
 8 4 15 4124.291 80.706 4633.274 180.00 0.81602 413.900
 -19 5 15 7208.942 150.414 7947.732 0.00 0.81946 590.665
 -17 5 15 176.709 24.721 185.701 0.00 0.88060 77.730
 -15 5 15 5940.525 121.351 6105.222 180.00 0.94385 504.228
 -13 5 15 483.683 47.013 466.533 0.00 1.00603 128.364
 -11 5 15 133.252 28.749 137.326 180.00 1.06229 69.695
 -9 5 15 837.765 40.651 994.409 180.00 1.10646 175.675
 -7 5 15 265.296 24.086 350.852 0.00 1.13224 101.178
 -5 5 15 455.132 42.875 424.788 180.00 1.13531 122.270
 -3 5 15 301.938 23.742 227.091 0.00 1.11511 89.915
 -1 5 15 87.582 12.185 25.667 180.00 1.07513 38.914
 1 5 15 605.522 28.834 465.255 0.00 1.02136 127.805
 3 5 15 716.050 41.282 704.243 0.00 0.96018 152.905
 5 5 15 3017.281 61.312 2666.859 180.00 0.89684 314.122
 7 5 15 1430.231 43.692 1459.065 0.00 0.83494 219.271
 -18 6 15 941.037 43.850 828.220 0.00 0.83484 169.273
 -16 6 15 5451.149 106.114 5273.887 180.00 0.89389 464.705
 -14 6 15 1337.369 80.212 1360.379 180.00 0.95314 222.043
 -12 6 15 8290.511 183.758 8171.085 0.00 1.00883 623.410
 -10 6 15 302.434 30.600 316.416 180.00 1.05588 101.345
 -8 6 15 11049.004 180.639 11245.820 180.00 1.08857 756.070
 -6 6 15 11773.597 152.901 12090.262 0.00 1.10203 785.738
 -4 6 15 1112.833 48.930 1172.599 0.00 1.09404 196.306
 -2 6 15 2498.776 65.214 2572.759 180.00 1.06593 300.209
 0 6 15 112.421 14.256 68.516 180.00 1.02204 51.584
 2 6 15 364.535 23.874 237.247 0.00 0.96805 94.492
 4 6 15 2100.612 56.599 2498.160 0.00 0.90930 286.708
 6 6 15 3343.442 52.323 3585.656 180.00 0.84992 355.659
 -17 7 15 138.377 20.969 99.622 0.00 0.84587 61.414
 -15 7 15 10842.887 184.262 10541.467 180.00 0.90145 733.065
 -13 7 15 17785.545 478.770 17825.680 0.00 0.95515 1134.264
 -11 7 15 842.679 47.750 953.027 180.00 1.00290 175.056
 -9 7 15 10787.263 268.516 11130.337 180.00 1.03982 774.696
 -7 7 15 1456.290 62.507 1445.723 0.00 1.06112 223.765
 -5 7 15 3053.479 70.426 3423.788 0.00 1.06364 346.925
 -3 7 15 145.273 23.424 104.287 0.00 1.04698 63.575
 -1 7 15 13752.189 167.395 14017.063 180.00 1.01368 874.014
 1 7 15 3261.600 67.902 3042.068 0.00 0.96824 335.509
 3 7 15 7449.728 107.108 7515.522 0.00 0.91565 571.234
 5 7 15 7662.953 94.863 7850.574 180.00 0.86023 583.147
 -16 8 15 2734.208 79.800 2691.018 180.00 0.85201 313.461
 -14 8 15 981.761 56.831 877.842 180.00 0.90284 177.404
 -12 8 15 5287.443 139.290 5181.637 0.00 0.94974 467.567
 -10 8 15 484.072 37.214 466.470 0.00 0.98868 125.119
 -8 8 15 5454.954 140.946 5667.077 180.00 1.01536 486.974
 -6 8 15 989.599 51.666 1016.258 0.00 1.02626 184.416
 -4 8 15 967.226 44.987 1129.042 0.00 1.01979 188.662
 -2 8 15 92.322 16.553 110.743 180.00 0.99691 58.048
 0 8 15 1597.570 54.277 1366.411 0.00 0.96074 221.159
 2 8 15 4207.349 81.676 4110.672 180.00 0.91548 396.731
 4 8 15 70.683 11.461 60.825 0.00 0.86532 44.991
 6 8 15 74.613 9.861 67.022 180.00 0.81368 46.383
 -15 9 15 4391.719 134.626 4986.102 0.00 0.85290 444.421
 -13 9 15 1255.677 62.641 1163.999 0.00 0.89795 203.626
 -11 9 15 3083.380 96.237 3502.461 180.00 0.93728 356.643
 -9 9 15 506.556 32.541 555.070 180.00 0.96720 131.909
 -7 9 15 556.073 40.988 674.439 0.00 0.98428 145.042
 -5 9 15 1041.314 45.413 853.714 180.00 0.98629 174.434
 -3 9 15 2608.989 62.738 2700.780 0.00 0.97296 307.361
 -1 9 15 4521.116 106.020 5109.100 180.00 0.94606 443.111
 1 9 15 3063.741 67.875 2986.399 180.00 0.90880 329.347
 3 9 15 12688.305 125.434 13615.433 0.00 0.86489 839.529
 5 9 15 937.805 25.012 813.221 0.00 0.81774 164.311
 -14 10 15 650.653 109.573 831.277 180.00 0.84852 188.914
 -12 10 15 6398.062 135.063 7008.962 180.00 0.88710 544.323
 -10 10 15 6837.770 157.475 7393.243 0.00 0.91858 569.368
 -8 10 15 87.872 18.811 69.942 0.00 0.93986 50.960
 -6 10 15 2042.455 73.152 1977.602 180.00 0.94848 266.236
 -4 10 15 263.349 24.071 189.564 180.00 0.94337 83.405
 -2 10 15 1338.317 69.485 1153.229 0.00 0.92517 207.483
 0 10 15 3292.509 61.847 3438.160 0.00 0.89604 350.502
 2 10 15 3621.981 58.771 3362.348 180.00 0.85899 353.421
 4 10 15 286.921 14.326 183.622 0.00 0.81715 81.852
 -13 11 15 171.074 19.110 157.921 180.00 0.83909 72.001
 -11 11 15 3154.774 83.117 3148.703 180.00 0.87091 341.001
 -9 11 15 492.133 32.782 429.938 0.00 0.89476 121.134
 -7 11 15 106.999 18.129 60.861 180.00 0.90823 50.806
 -5 11 15 2321.783 62.587 2141.755 180.00 0.90981 277.193
 -3 11 15 1241.154 79.694 1164.217 0.00 0.89931 209.126
 -1 11 15 327.786 22.659 365.803 180.00 0.87794 105.410
 1 11 15 64.401 8.576 136.577 0.00 0.84792 58.351
 3 11 15 842.316 30.217 891.077 0.00 0.81193 167.136
 -12 12 15 7141.242 175.486 6938.720 180.00 0.82511 565.168
 -10 12 15 492.761 24.432 383.789 0.00 0.85026 115.118
 -8 12 15 36.263 14.171 3.420 0.00 0.86705 24.976
 -6 12 15 22.629 10.839 72.651 0.00 0.87381 42.065
 -4 12 15 106.659 21.196 156.366 0.00 0.86980 67.783
 -2 12 15 69.006 15.103 26.261 0.00 0.85548 37.716
 0 12 15 3228.177 45.689 3454.276 0.00 0.83229 347.387
 -9 13 15 308.102 25.629 286.210 0.00 0.82613 97.138
 -7 13 15 21.722 10.860 0.191 180.00 0.83670 18.297
 -5 13 15 1345.516 57.311 1326.465 180.00 0.83793 213.257
 -3 13 15 40.755 13.692 4.603 180.00 0.82971 26.036
 -1 13 15 503.620 23.959 641.037 0.00 0.81284 136.674
 -18 0 16 839.857 66.548 768.623 180.00 0.86835 169.686
 -16 0 16 3304.784 107.464 3376.865 180.00 0.93287 359.273
 -14 0 16 12221.925 219.000 12472.864 0.00 0.99771 818.804
 -12 0 16 10869.212 209.162 11319.285 180.00 1.05843 762.907
 -10 0 16 147.103 40.667 94.149 0.00 1.10889 70.453
 -8 0 16 56645.609 1381.814 58672.656 0.00 1.14226 3044.637
 -6 0 16 11544.051 306.825 12634.290 180.00 1.15303 841.566
 -4 0 16 12368.025 227.781 12353.305 180.00 1.13925 819.854
 -2 0 16 1313.640 75.199 1521.795 0.00 1.10340 227.875
 0 0 16 997.480 94.428 1132.589 0.00 1.05129 207.118
 2 0 16 19173.709 259.211 18719.156 180.00 0.98976 1104.954
 4 0 16 64.620 19.145 30.804 180.00 0.92475 40.091
 6 0 16 20344.320 209.280 20168.619 0.00 0.86050 1151.777
 -19 1 16 642.518 36.458 555.640 180.00 0.83582 138.206
 -17 1 16 845.599 42.088 724.446 180.00 0.89872 158.915
 -15 1 16 1325.572 50.719 1255.376 0.00 0.96346 207.218
 -13 1 16 3216.666 80.095 3049.083 0.00 1.02649 337.580
 -11 1 16 13036.883 189.434 13336.450 180.00 1.08250 848.407
 -9 1 16 953.925 38.807 1022.211 180.00 1.12489 180.517
 -7 1 16 39331.969 323.240 39663.855 0.00 1.14728 1974.307
 -5 1 16 9843.857 142.648 10025.363 180.00 1.14575 693.115
 -3 1 16 1970.882 64.778 1785.350 180.00 1.12059 253.518
 -1 1 16 6467.847 116.505 6640.465 0.00 1.07613 529.218
 1 1 16 7911.009 123.578 7297.855 180.00 1.01891 574.961
 3 1 16 3048.966 65.333 2751.141 0.00 0.95541 319.026
 5 1 16 23.164 8.273 105.067 180.00 0.89074 48.644
 7 1 16 2031.098 46.564 2364.217 180.00 0.82823 277.461
 -18 2 16 297.581 23.559 239.472 180.00 0.86252 91.006
 -16 2 16 4185.299 96.437 4310.051 180.00 0.92564 406.810
 -14 2 16 2562.606 83.239 2600.829 0.00 0.98889 307.120
 -12 2 16 30.700 18.680 31.836 0.00 1.04791 35.721
 -10 2 16 7534.912 143.413 7463.259 0.00 1.09681 578.836
 -8 2 16 756.614 31.865 778.737 180.00 1.12907 157.185
 -6 2 16 3584.499 84.339 3678.663 180.00 1.13947 369.821
 -4 2 16 149.437 23.714 173.206 180.00 1.12616 73.963
 -2 2 16 116.237 18.435 81.606 180.00 1.09150 55.629
 0 2 16 4981.965 115.905 5487.328 0.00 1.04098 466.323
 2 2 16 4734.157 83.810 4659.673 180.00 0.98114 426.284
 4 2 16 5582.190 107.823 5734.164 180.00 0.91771 482.824
 6 2 16 3087.889 50.622 3510.584 0.00 0.85482 347.530
 -19 3 16 411.246 28.085 449.663 180.00 0.82550 118.156
 -17 3 16 6522.364 138.657 6444.418 0.00 0.88593 529.098
 -15 3 16 2953.629 105.400 2797.089 180.00 0.94775 329.505
 -13 3 16 377.697 48.793 332.633 180.00 1.00755 113.186
 -11 3 16 3418.983 81.938 3633.240 0.00 1.06036 364.443
 -9 3 16 4713.591 95.643 5182.348 180.00 1.10010 446.617
 -7 3 16 532.583 33.300 340.550 0.00 1.12101 115.261
 -5 3 16 1485.452 55.561 1531.191 0.00 1.11959 227.035
 -3 3 16 44.165 12.060 4.092 180.00 1.09607 25.677
 -1 3 16 604.436 41.517 561.088 180.00 1.05437 138.605
 1 3 16 158.491 20.285 94.737 180.00 1.00037 62.018
 3 3 16 2464.474 64.013 2425.675 0.00 0.94008 292.970
 5 3 16 3242.093 74.051 3144.723 180.00 0.87828 340.465
 7 3 16 17.453 12.476 4.474 180.00 0.81819 20.363
 -18 4 16 2930.603 81.848 2754.884 0.00 0.84569 320.577
 -16 4 16 4414.193 120.271 4469.788 0.00 0.90493 422.748
 -14 4 16 6041.672 155.594 5572.692 180.00 0.96375 497.911
 -12 4 16 1418.080 77.348 1431.476 0.00 1.01814 226.682
 -10 4 16 13652.732 160.733 13485.225 0.00 1.06281 855.807
 -8 4 16 18957.016 171.081 20353.842 180.00 1.09208 1131.031
 -6 4 16 1318.400 54.182 1454.164 180.00 1.10148 218.447
 -4 4 16 24582.771 200.843 24738.908 0.00 1.08945 1338.294
 -2 4 16 19572.930 294.758 19086.215 180.00 1.05798 1129.573
 0 4 16 627.562 32.335 535.325 180.00 1.01178 135.042
 2 4 16 10309.305 135.114 10193.442 0.00 0.95658 703.739
 4 4 16 4670.522 92.821 4434.712 180.00 0.89751 419.079
 6 4 16 67.836 11.389 28.397 180.00 0.83843 36.806
 -17 5 16 11868.201 174.741 11814.406 0.00 0.86189 783.554
 -15 5 16 15577.497 231.097 14887.550 180.00 0.91850 939.307
 -13 5 16 4238.398 157.352 3967.950 180.00 0.97261 414.513
 -11 5 16 36633.438 719.294 37000.375 0.00 1.01985 1971.898
 -9 5 16 683.090 37.082 562.502 0.00 1.05507 140.412
 -7 5 16 20437.723 288.893 20835.410 180.00 1.07347 1188.684
 -5 5 16 885.904 43.463 663.062 0.00 1.07222 156.504
 -3 5 16 4133.571 92.115 4181.228 0.00 1.05151 400.230
 -1 5 16 3485.449 74.056 3320.913 180.00 1.01452 352.060
 1 5 16 35.393 11.495 3.447 180.00 0.96615 23.391
 3 5 16 21.168 12.178 2.304 0.00 0.91151 20.029
 5 5 16 625.320 32.011 532.697 180.00 0.85484 134.675
 -18 6 16 50.413 12.376 71.537 180.00 0.81970 45.359
 -16 6 16 5715.639 126.461 6086.026 0.00 0.87330 501.157
 -14 6 16 19.750 16.987 25.507 0.00 0.92581 31.359
 -12 6 16 659.898 53.083 660.409 180.00 0.97371 151.569
 -10 6 16 5618.767 122.465 5296.569 0.00 1.01256 472.290
 -8 6 16 4223.060 88.119 4197.480 180.00 1.03777 401.537
 -6 6 16 2050.001 76.059 2060.842 0.00 1.04583 270.956
 -4 6 16 2556.339 64.340 2313.659 0.00 1.03551 290.206
 -2 6 16 14720.248 137.291 14746.080 180.00 1.00838 904.150
 0 6 16 2464.294 58.667 2452.890 180.00 0.96814 293.013
 2 6 16 3427.247 84.680 3682.828 0.00 0.91944 367.097
 4 6 16 360.170 21.811 489.918 0.00 0.86663 118.114
 6 6 16 28.466 8.328 28.940 180.00 0.81309 30.289
 -17 7 16 701.375 38.010 764.661 0.00 0.82925 155.717
 -15 7 16 1215.974 60.063 1231.068 180.00 0.87929 205.429
 -13 7 16 233.834 31.147 238.871 0.00 0.92641 89.679
 -11 7 16 1066.877 52.228 1022.981 0.00 0.96696 187.247
 -9 7 16 754.970 45.817 673.253 0.00 0.99681 153.397
 -7 7 16 29.614 14.653 3.434 0.00 1.01229 23.931
 -5 7 16 3924.367 87.406 3882.985 180.00 1.01124 384.445
 -3 7 16 357.592 27.914 329.185 180.00 0.99382 104.567
 -1 7 16 936.033 41.591 788.915 0.00 0.96241 166.014
 1 7 16 71.701 11.903 59.461 0.00 0.92082 44.919
 3 7 16 91.027 14.879 40.854 180.00 0.87315 43.826
 5 7 16 354.077 17.822 559.028 180.00 0.82297 123.117
 -16 8 16 620.518 36.642 698.025 180.00 0.83412 147.906
 -14 8 16 12390.338 188.349 12327.299 0.00 0.87951 809.351
 -12 8 16 107.701 29.508 46.700 180.00 0.92026 53.387
 -10 8 16 5101.721 144.753 5157.525 180.00 0.95285 465.316
 -8 8 16 9519.814 194.734 8841.095 0.00 0.97377 665.480
 -6 8 16 198.874 20.646 235.865 180.00 0.98042 84.179
 -4 8 16 11286.430 145.087 10657.006 180.00 0.97190 734.321
 -2 8 16 2147.912 72.049 2011.207 0.00 0.94936 269.828
 0 8 16 58.012 13.018 22.238 0.00 0.91556 34.299
 2 8 16 1966.484 58.127 1627.920 180.00 0.87405 244.298
 4 8 16 2044.972 42.961 2139.226 0.00 0.82830 267.058
 -15 9 16 3787.170 124.642 3837.028 0.00 0.83406 390.457
 -13 9 16 5874.855 126.846 6219.047 0.00 0.87395 508.233
 -11 9 16 18221.721 196.224 18887.025 180.00 0.90774 1083.158
 -9 9 16 622.648 48.428 507.726 0.00 0.93231 137.511
 -7 9 16 7901.709 205.435 7981.927 0.00 0.94493 618.552
 -5 9 16 15325.604 161.846 15162.074 180.00 0.94408 929.005
 -3 9 16 58.127 21.820 10.058 0.00 0.92985 35.277
 -1 9 16 16118.504 153.530 15557.307 0.00 0.90398 950.486
 1 9 16 4208.043 72.172 4045.489 180.00 0.86925 392.509
 3 9 16 3615.669 50.622 3755.411 180.00 0.82882 367.137
 -14 10 16 6198.546 359.634 6050.359 0.00 0.82907 609.360
 -12 10 16 520.554 37.045 567.719 180.00 0.86293 134.621
 -10 10 16 4499.958 93.696 4387.134 180.00 0.88963 414.553
 -8 10 16 8403.261 195.566 8338.811 0.00 0.90658 633.779
 -6 10 16 56.752 14.404 7.991 180.00 0.91194 30.359
 -4 10 16 10060.129 182.087 10194.263 180.00 0.90508 710.559
 -2 10 16 4693.479 94.745 4854.185 0.00 0.88679 434.670
 0 10 16 887.244 28.932 1063.565 0.00 0.85905 179.144
 2 10 16 4579.869 62.684 4999.590 180.00 0.82448 431.958
 -13 11 16 735.092 56.624 636.020 0.00 0.81941 153.754
 -11 11 16 1574.007 47.718 1510.714 180.00 0.84706 226.458
 -9 11 16 118.533 16.303 90.104 180.00 0.86692 56.673
 -7 11 16 1730.230 49.098 1698.534 0.00 0.87704 239.996
 -5 11 16 213.885 27.695 166.598 0.00 0.87636 78.660
 -3 11 16 940.816 41.206 1065.751 180.00 0.86494 183.269
 -1 11 16 262.625 17.966 160.441 180.00 0.84400 78.154
 1 11 16 16.084 6.362 14.154 0.00 0.81553 21.821
 -10 12 16 1333.505 112.890 1403.250 0.00 0.82714 237.784
 -8 12 16 3607.889 68.296 4117.596 180.00 0.84072 383.395
 -6 12 16 13.826 12.253 1.042 0.00 0.84498 17.498
 -4 12 16 5058.469 108.245 4990.649 0.00 0.83951 448.822
 -2 12 16 672.190 24.938 559.088 180.00 0.82486 137.027
 -7 13 16 10102.764 202.471 9696.918 180.00 0.81213 701.952
 -5 13 16 16503.289 551.307 16266.651 0.00 0.81158 1110.812
 -19 1 17 244.933 29.999 225.619 180.00 0.81954 88.413
 -17 1 17 16037.660 169.052 16455.145 0.00 0.87647 977.779
 -15 1 17 22.002 11.392 0.424 180.00 0.93365 18.813
 -13 1 17 10475.815 165.601 10349.373 180.00 0.98765 717.381
 -11 1 17 161.642 23.629 107.309 180.00 1.03377 65.378
 -9 1 17 3550.176 83.294 3296.051 0.00 1.06669 354.406
 -7 1 17 949.598 51.685 970.739 180.00 1.08176 180.504
 -5 1 17 867.385 43.485 790.205 180.00 1.07657 164.355
 -3 1 17 8340.229 141.828 7794.646 0.00 1.05197 601.428
 -1 1 17 6038.551 194.219 5944.717 180.00 1.01169 523.021
 1 1 17 1168.521 41.078 1055.871 180.00 0.96092 189.374
 3 1 17 12460.666 201.597 12564.095 0.00 0.90480 820.446
 5 1 17 417.353 20.740 388.613 180.00 0.84740 111.402
 -18 2 17 2649.093 77.242 2511.469 0.00 0.84373 303.629
 -16 2 17 316.763 34.006 237.796 0.00 0.90025 95.096
 -14 2 17 7875.377 191.626 7769.414 180.00 0.95537 607.216
 -12 2 17 76.194 15.289 82.716 0.00 1.00509 51.127
 -10 2 17 7555.944 107.645 7778.144 0.00 1.04443 581.371
 -8 2 17 686.269 33.302 807.716 180.00 1.06835 157.062
 -6 2 17 12393.959 184.562 12155.203 180.00 1.07327 803.497
 -4 2 17 7616.533 222.719 7636.579 0.00 1.05841 609.848
 -2 2 17 9059.867 145.401 8988.359 0.00 1.02610 650.220
 0 2 17 13160.334 176.814 12694.562 180.00 0.98084 828.754
 2 2 17 2839.535 60.005 3024.139 180.00 0.92780 324.818
 4 2 17 6508.344 87.477 6927.406 0.00 0.87155 533.645
 -19 3 17 1498.122 67.357 1824.724 0.00 0.80981 244.871
 -17 3 17 526.773 38.818 345.710 0.00 0.86459 117.172
 -15 3 17 1061.748 72.676 989.925 0.00 0.91933 191.924
 -13 3 17 175.279 22.178 90.736 180.00 0.97074 63.355
 -11 3 17 1151.229 53.698 1117.934 180.00 1.01443 195.549
 -9 3 17 1271.635 44.092 1064.414 0.00 1.04548 193.515
 -7 3 17 1776.751 59.546 1961.403 180.00 1.05965 255.933
 -5 3 17 298.747 23.489 251.262 180.00 1.05477 92.351
 -3 3 17 1533.543 56.441 1443.054 0.00 1.03161 223.991
 -1 3 17 1055.455 46.804 889.815 180.00 0.99354 177.460
 1 3 17 405.119 28.023 382.268 180.00 0.94533 111.849
 3 3 17 14667.306 163.787 14430.903 0.00 0.89175 898.647
 5 3 17 1613.222 34.186 1662.954 180.00 0.83665 232.717
 -18 4 17 316.844 26.307 259.882 0.00 0.82795 95.007
 -16 4 17 -0.267 15.357 4.376 180.00 0.88116 17.935
 -14 4 17 988.668 60.931 881.839 180.00 0.93265 179.210
 -12 4 17 1329.749 73.097 1411.255 0.00 0.97874 221.990
 -10 4 17 2646.345 70.050 2732.242 0.00 1.01494 311.010
 -8 4 17 66.686 14.664 31.201 180.00 1.03685 38.522
 -6 4 17 913.704 43.571 910.122 180.00 1.04135 173.502
 -4 4 17 2070.490 57.755 1779.313 180.00 1.02777 253.874
 -2 4 17 1434.870 47.095 1360.694 0.00 0.99810 214.941
 0 4 17 27.968 11.916 5.267 0.00 0.95630 22.800
 2 4 17 1886.839 52.833 1987.507 180.00 0.90695 258.243
 4 4 17 1591.656 41.756 1743.384 0.00 0.85420 237.399
 -17 5 17 676.327 41.034 648.512 180.00 0.84221 147.517
 -15 5 17 248.910 40.237 233.844 0.00 0.89256 93.497
 -13 5 17 3497.396 113.551 3466.837 0.00 0.93938 368.105
 -11 5 17 2999.598 119.712 2972.184 180.00 0.97880 342.016
 -9 5 17 385.256 27.683 374.783 0.00 1.00660 110.158
 -7 5 17 1372.579 59.244 1204.077 0.00 1.01923 207.973
 -5 5 17 7483.974 121.988 7241.231 180.00 1.01489 566.042
 -3 5 17 58.062 14.148 4.822 180.00 0.99420 29.410
 -1 5 17 923.478 36.768 762.065 0.00 0.95999 162.701
 1 5 17 1837.375 62.128 1623.875 0.00 0.91629 241.978
 3 5 17 289.210 19.252 227.777 180.00 0.86725 88.189
 5 5 17 270.966 17.483 329.794 180.00 0.81632 97.940
 -16 6 17 2283.954 111.106 2425.136 0.00 0.85188 302.998
 -14 6 17 368.054 38.505 301.980 0.00 0.89814 105.785
 -12 6 17 1461.585 73.351 1417.595 0.00 0.93907 225.747
 -10 6 17 126.674 20.445 61.450 180.00 0.97091 53.637
 -8 6 17 2257.372 95.900 2236.245 180.00 0.99003 289.219
 -6 6 17 3008.849 76.187 2946.530 0.00 0.99395 328.475
 -4 6 17 1763.963 51.650 1590.801 180.00 0.98212 236.074
 -2 6 17 1115.205 45.477 1114.665 180.00 0.95614 192.232
 0 6 17 8982.863 136.200 8351.591 0.00 0.91920 627.418
 2 6 17 3615.448 107.112 3597.475 180.00 0.87512 373.236
 4 6 17 1846.423 58.372 1916.145 180.00 0.82744 255.176
 -17 7 17 2125.285 112.110 1734.061 180.00 0.81168 270.666
 -15 7 17 708.259 43.582 774.536 180.00 0.85645 158.070
 -13 7 17 1008.174 57.623 767.818 0.00 0.89756 171.677
 -11 7 17 2146.105 70.240 2193.084 180.00 0.93175 277.412
 -9 7 17 38.566 17.477 7.445 180.00 0.95564 28.813
 -7 7 17 320.373 29.695 252.798 0.00 0.96643 95.438
 -5 7 17 704.063 36.176 698.793 0.00 0.96272 150.804
 -3 7 17 2042.947 59.979 2094.518 180.00 0.94501 268.255
 -1 7 17 10.728 9.125 5.958 180.00 0.91548 17.476
 1 7 17 9538.370 157.779 9582.748 0.00 0.87736 678.414
 3 7 17 10824.377 118.320 11124.765 180.00 0.83402 736.633
 -16 8 17 2427.933 65.015 2791.346 0.00 0.81540 307.836
 -14 8 17 107.374 19.733 20.642 0.00 0.85568 43.026
 -12 8 17 36.339 15.829 30.135 180.00 0.89085 34.636
 -10 8 17 727.956 41.011 697.043 180.00 0.91790 152.746
 -8 8 17 1488.512 74.524 1339.383 180.00 0.93401 222.847
 -6 8 17 26352.723 330.883 27168.518 0.00 0.93729 1454.919
 -4 8 17 5474.294 94.931 5406.786 180.00 0.92735 467.202
 -2 8 17 10559.374 181.935 11087.828 180.00 0.90538 744.473
 0 8 17 7845.596 115.119 8245.242 0.00 0.87384 602.083
 2 8 17 67.717 9.792 59.961 0.00 0.83570 44.073
 -15 9 17 7012.561 294.296 7812.609 180.00 0.81449 635.853
 -13 9 17 712.981 41.910 673.572 0.00 0.84960 150.832
 -11 9 17 615.145 38.771 579.110 0.00 0.87843 139.570
 -9 9 17 567.783 43.649 570.066 0.00 0.89836 138.555
 -7 9 17 2803.252 103.905 2868.918 180.00 0.90730 328.898
 -5 9 17 879.177 36.703 983.578 180.00 0.90424 175.416
 -3 9 17 6116.796 120.325 6328.724 0.00 0.88951 514.206
 -1 9 17 1588.938 42.959 1417.263 180.00 0.86476 221.078
 1 9 17 263.838 16.204 365.634 0.00 0.83241 101.021
 -12 10 17 46.964 24.215 41.365 180.00 0.83855 43.143
 -10 10 17 2751.500 83.005 2609.359 0.00 0.86098 311.302
 -8 10 17 253.938 22.683 321.409 0.00 0.87424 97.253
 -6 10 17 922.936 41.781 1060.639 0.00 0.87693 182.558
 -4 10 17 378.601 26.457 478.070 180.00 0.86877 118.831
 -2 10 17 250.205 17.833 185.982 180.00 0.85063 80.568
 0 10 17 3818.154 66.514 3625.360 180.00 0.82431 368.574
 -11 11 17 14.341 11.915 1.204 180.00 0.82309 17.500
 -9 11 17 7973.071 574.908 8209.227 0.00 0.83942 825.118
 -7 11 17 4333.265 93.330 4436.291 180.00 0.84670 413.252
 -5 11 17 11240.348 193.453 11717.000 180.00 0.84421 775.885
 -3 11 17 11072.568 196.227 11216.316 0.00 0.83219 759.425
 -1 11 17 99.526 20.372 16.361 180.00 0.81182 41.413
 -8 12 17 102.401 23.779 58.427 180.00 0.81473 52.196
 -6 12 17 511.248 48.264 417.687 180.00 0.81691 125.987
 -4 12 17 32.924 16.223 7.461 180.00 0.81030 27.070
 -18 0 18 4227.791 117.868 4495.595 180.00 0.82922 419.706
 -16 0 18 12236.492 187.457 12607.608 0.00 0.88055 815.085
 -14 0 18 423.061 39.024 476.224 0.00 0.92941 123.952
 -12 0 18 25448.502 451.285 25234.094 180.00 0.97212 1422.865
 -10 0 18 12410.890 306.536 12150.525 0.00 1.00440 840.051
 -8 0 18 1880.601 86.842 2055.101 180.00 1.02227 270.165
 -6 0 18 2820.912 107.934 3254.548 180.00 1.02323 345.538
 -4 0 18 4076.083 166.872 3847.880 0.00 1.00713 411.292
 -2 0 18 2258.022 135.966 2076.763 180.00 0.97626 298.387
 0 0 18 1212.105 64.961 1324.470 0.00 0.93448 211.813
 2 0 18 122.940 27.673 94.323 0.00 0.88610 61.962
 4 0 18 4046.100 125.408 4440.406 0.00 0.83489 416.770
 -17 1 18 3731.712 94.495 3506.406 0.00 0.85359 368.578
 -15 1 18 3057.879 77.258 3209.969 180.00 0.90383 340.124
 -13 1 18 4442.798 87.735 4374.706 180.00 0.94986 411.780
 -11 1 18 1459.453 52.004 1474.016 0.00 0.98765 222.602
 -9 1 18 612.512 34.665 541.275 0.00 1.01299 135.498
 -7 1 18 181.336 29.703 221.458 180.00 1.02252 84.121
 -5 1 18 1136.074 48.877 1158.006 180.00 1.01486 196.125
 -3 1 18 10504.031 144.503 10372.211 0.00 0.99112 713.917
 -1 1 18 509.625 37.046 614.115 0.00 0.95450 137.759
 1 1 18 3610.862 74.594 3197.791 180.00 0.90916 349.838
 3 1 18 8.083 11.304 9.954 180.00 0.85921 20.060
 -18 2 18 747.136 51.673 662.593 180.00 0.82413 154.250
 -16 2 18 5897.130 128.556 6011.125 0.00 0.87446 502.210
 -14 2 18 36.505 12.649 9.044 0.00 0.92226 26.379
 -12 2 18 5214.732 109.301 5094.687 180.00 0.96395 455.319
 -10 2 18 458.906 29.582 362.632 0.00 0.99539 112.910
 -8 2 18 956.036 50.218 1028.473 180.00 1.01278 183.745
 -6 2 18 243.989 24.333 197.797 0.00 1.01371 83.307
 -4 2 18 525.964 34.115 455.776 0.00 0.99805 125.083
 -2 2 18 1894.811 69.751 1648.202 180.00 0.96798 246.582
 0 2 18 1282.939 47.315 1320.941 0.00 0.92722 208.810
 2 2 18 997.862 29.288 989.971 0.00 0.87990 178.083
 4 2 18 43.211 7.610 25.240 180.00 0.82970 31.277
 -17 3 18 48.294 14.678 60.220 0.00 0.84260 43.305
 -15 3 18 1067.247 58.449 953.252 180.00 0.89082 185.008
 -13 3 18 4752.117 98.841 4827.190 0.00 0.93479 435.662
 -11 3 18 113.739 19.033 123.175 180.00 0.97075 62.589
 -9 3 18 5049.849 99.135 5052.338 180.00 0.99477 448.692
 -7 3 18 2747.095 72.134 2581.022 0.00 1.00379 307.315
 -5 3 18 83.006 16.824 85.984 0.00 0.99654 52.872
 -3 3 18 1323.977 50.226 1487.487 0.00 0.97404 219.383
 -1 3 18 97.588 16.550 36.118 180.00 0.93921 44.097
 1 3 18 81.472 11.247 97.440 180.00 0.89592 53.391
 3 3 18 294.932 18.005 435.508 0.00 0.84801 109.595
 -18 4 18 275.785 21.949 258.395 0.00 0.80941 91.493
 -16 4 18 18911.291 221.572 17765.295 180.00 0.85694 1066.083
 -14 4 18 9257.341 172.198 9185.551 0.00 0.90177 665.690
 -12 4 18 1513.212 56.283 1450.010 0.00 0.94063 223.787
 -10 4 18 11459.282 140.152 11395.040 180.00 0.96977 758.009
 -8 4 18 1046.254 43.714 1125.710 180.00 0.98583 190.469
 -6 4 18 6254.715 96.699 5767.705 0.00 0.98669 492.859
 -4 4 18 1217.988 47.888 1282.844 0.00 0.97223 205.107
 -2 4 18 1771.117 56.436 1477.615 180.00 0.94437 231.739
 0 4 18 770.956 35.222 681.716 0.00 0.90641 151.726
 2 4 18 1103.431 34.984 1188.192 180.00 0.86205 193.927
 4 4 18 92.403 18.905 45.215 180.00 0.81468 46.437
 -17 5 18 7411.163 119.477 7274.812 180.00 0.82185 565.416
 -15 5 18 2028.910 75.331 1799.456 180.00 0.86640 258.410
 -13 5 18 7042.175 151.451 6681.840 0.00 0.90669 548.458
 -11 5 18 6309.790 98.390 6607.943 180.00 0.93938 521.876
 -9 5 18 1433.338 57.060 1282.503 180.00 0.96110 213.187
 -7 5 18 25678.207 213.905 25513.895 0.00 0.96923 1377.273
 -5 5 18 69.998 12.279 70.760 180.00 0.96270 47.257
 -3 5 18 9862.627 128.698 9739.568 180.00 0.94237 681.972
 -1 5 18 798.927 41.400 784.891 0.00 0.91072 161.211
 1 5 18 556.637 32.133 623.623 0.00 0.87109 139.028
 3 5 18 1812.547 63.845 2470.731 0.00 0.82686 280.757
 -16 6 18 9020.908 138.290 8477.889 180.00 0.82993 632.361
 -14 6 18 400.860 35.287 374.368 0.00 0.87046 112.981
 -12 6 18 2934.964 96.662 2887.275 0.00 0.90525 330.023
 -10 6 18 3764.294 91.762 3841.829 180.00 0.93115 380.991
 -8 6 18 37.359 13.766 14.759 180.00 0.94533 29.088
 -6 6 18 359.646 29.408 355.001 0.00 0.94609 107.551
 -4 6 18 155.687 18.040 144.037 0.00 0.93332 68.656
 -2 6 18 966.514 57.726 895.886 0.00 0.90859 178.327
 0 6 18 281.220 22.737 243.276 180.00 0.87463 90.309
 2 6 18 351.306 18.491 353.117 180.00 0.83458 104.503
 -15 7 18 23.298 11.866 3.442 0.00 0.83326 20.903
 -13 7 18 1299.761 60.037 1243.317 180.00 0.86891 208.352
 -11 7 18 638.893 36.537 710.569 180.00 0.89756 149.425
 -9 7 18 681.385 49.368 564.604 0.00 0.91645 144.235
 -7 7 18 1362.386 46.642 1421.891 0.00 0.92348 216.159
 -5 7 18 413.218 26.263 505.753 0.00 0.91783 122.635
 -3 7 18 9.405 10.622 26.445 180.00 0.90016 26.915
 -1 7 18 742.572 69.056 589.738 180.00 0.87246 155.903
 1 7 18 128.443 15.805 210.835 0.00 0.83743 75.502
 -14 8 18 8437.761 132.604 8640.764 180.00 0.83165 627.161
 -12 8 18 64.330 17.953 20.907 180.00 0.86183 36.949
 -10 8 18 14615.764 289.749 14379.408 0.00 0.88408 927.723
 -8 8 18 1329.880 49.732 1424.455 180.00 0.89619 216.128
 -6 8 18 8654.733 176.238 8484.466 180.00 0.89684 636.359
 -4 8 18 3719.424 81.328 3840.331 0.00 0.88594 377.723
 -2 8 18 1045.810 41.129 885.448 0.00 0.86471 175.481
 0 8 18 473.116 25.332 260.379 180.00 0.83528 102.820
 -13 9 18 14114.319 203.312 14205.560 180.00 0.82519 892.245
 -11 9 18 1757.478 62.590 1745.769 0.00 0.84960 246.037
 -9 9 18 3644.500 99.353 3369.809 0.00 0.86557 363.092
 -7 9 18 9233.513 163.976 9055.892 180.00 0.87149 659.315
 -5 9 18 2484.411 87.693 2747.254 0.00 0.86673 312.763
 -3 9 18 1795.639 64.529 1943.034 0.00 0.85181 256.724
 -1 9 18 580.396 66.188 454.496 180.00 0.82822 139.283
 -12 10 18 1378.357 63.938 1346.966 180.00 0.81421 217.066
 -10 10 18 1301.348 51.571 1105.979 0.00 0.83289 198.534
 -8 10 18 247.230 29.405 219.681 0.00 0.84300 87.666
 -6 10 18 195.265 22.257 172.590 0.00 0.84353 76.481
 -4 10 18 860.323 42.109 986.344 180.00 0.83445 176.216
 -2 10 18 41.540 14.765 7.431 180.00 0.81663 27.779
 -7 11 18 2194.558 98.085 2306.088 180.00 0.81738 291.581
 -5 11 18 39.808 18.911 5.348 0.00 0.81345 29.212
 -17 1 19 282.410 31.955 249.288 0.00 0.83038 93.772
 -15 1 19 4722.249 89.808 4525.491 180.00 0.87432 422.557
 -13 1 19 2831.035 74.575 2849.921 0.00 0.91340 320.634
 -11 1 19 1858.503 79.847 1697.370 0.00 0.94422 251.082
 -9 1 19 5321.865 97.138 5268.799 180.00 0.96348 460.357
 -7 1 19 1270.911 49.588 1143.448 180.00 0.96882 199.274
 -5 1 19 8156.034 123.699 7919.624 0.00 0.95953 598.444
 -3 1 19 52.094 15.901 75.795 0.00 0.93682 47.517
 -1 1 19 3055.188 61.244 3054.663 180.00 0.90341 330.610
 1 1 19 628.445 28.479 405.427 0.00 0.86268 123.739
 3 1 19 927.519 39.134 990.560 180.00 0.81795 177.857
 -16 2 19 55.119 14.758 20.729 180.00 0.84860 34.155
 -14 2 19 5901.244 116.806 5561.966 180.00 0.88987 484.487
 -12 2 19 1823.479 61.140 1652.510 0.00 0.92467 242.775
 -10 2 19 3571.242 75.927 3773.843 0.00 0.94964 371.330
 -8 2 19 4596.981 91.098 3874.789 180.00 0.96191 397.289
 -6 2 19 11411.686 145.452 10695.474 0.00 0.95994 737.419
 -4 2 19 919.320 48.313 907.988 180.00 0.94398 174.795
 -2 2 19 24389.172 215.878 22552.693 180.00 0.91601 1276.751
 0 2 19 5934.227 89.721 5379.740 0.00 0.87912 473.071
 2 2 19 2302.330 67.570 2193.957 0.00 0.83664 280.230
 -17 3 19 65.441 13.593 48.216 180.00 0.82026 42.154
 -15 3 19 11405.155 172.185 10980.655 180.00 0.86252 751.515
 -13 3 19 5814.207 146.763 5808.811 0.00 0.89997 499.227
 -11 3 19 9053.481 135.206 8674.311 0.00 0.92941 638.256
 -9 3 19 17317.961 167.051 17896.867 180.00 0.94777 1037.102
 -7 3 19 734.293 37.068 593.750 180.00 0.95285 144.598
 -5 3 19 12638.562 174.225 12327.957 0.00 0.94401 809.840
 -3 3 19 20.355 9.726 10.717 0.00 0.92236 22.466
 -1 3 19 6893.819 100.036 6855.566 180.00 0.89041 539.772
 1 3 19 5085.581 133.564 5262.720 0.00 0.85134 465.227
 -16 4 19 2373.514 71.685 2496.586 0.00 0.83256 295.822
 -14 4 19 2157.994 77.600 1984.471 180.00 0.87143 270.393
 -12 4 19 136.138 17.898 80.315 0.00 0.90402 56.981
 -10 4 19 1414.578 53.558 1350.750 0.00 0.92731 215.393
 -8 4 19 3527.232 68.071 3639.097 180.00 0.93873 363.864
 -6 4 19 5447.985 95.819 5656.455 0.00 0.93690 475.401
 -4 4 19 544.876 31.011 440.170 180.00 0.92204 123.760
 -2 4 19 7286.436 103.705 7475.279 180.00 0.89593 566.713
 0 4 19 2607.290 61.094 2584.082 0.00 0.86132 302.107
 2 4 19 1030.724 37.241 1220.271 0.00 0.82126 194.103
 -15 5 19 856.706 45.124 915.020 180.00 0.84030 172.424
 -13 5 19 1119.717 56.294 1099.356 0.00 0.87481 194.334
 -11 5 19 825.320 40.752 839.832 180.00 0.90177 165.518
 -9 5 19 3370.752 105.284 3176.159 0.00 0.91851 352.256
 -7 5 19 1613.552 45.658 1752.390 180.00 0.92313 239.096
 -5 5 19 2985.361 60.694 2703.104 180.00 0.91509 314.837
 -3 5 19 19599.299 279.426 19452.789 0.00 0.89533 1136.253
 -1 5 19 900.978 51.666 1007.574 180.00 0.86602 181.253
 1 5 19 4040.390 53.526 4065.324 180.00 0.82995 387.143
 -16 6 19 4393.521 112.623 4428.542 0.00 0.80773 418.820
 -14 6 19 3516.131 90.124 3376.927 0.00 0.84308 358.507
 -12 6 19 10123.880 163.726 10222.090 180.00 0.87249 707.867
 -10 6 19 170.663 24.866 191.453 0.00 0.89337 78.126
 -8 6 19 2020.278 54.757 1868.395 0.00 0.90356 256.206
 -6 6 19 423.895 30.443 390.027 180.00 0.90193 114.032
 -4 6 19 2095.135 179.586 1995.109 180.00 0.88865 314.387
 -2 6 19 6434.210 241.137 5967.442 0.00 0.86520 548.902
 0 6 19 75.118 9.652 38.067 180.00 0.83391 39.756
 -15 7 19 5779.409 130.352 5339.305 0.00 0.80997 478.505
 -13 7 19 446.543 32.272 521.091 0.00 0.84074 126.703
 -11 7 19 26207.055 421.352 25878.588 180.00 0.86459 1441.302
 -9 7 19 8456.239 158.476 8496.627 0.00 0.87930 628.998
 -7 7 19 7258.351 115.071 7697.190 0.00 0.88336 575.511
 -5 7 19 14044.979 675.812 13942.311 180.00 0.87630 1093.730
 -3 7 19 4153.099 102.456 3952.435 0.00 0.85890 394.831
 -1 7 19 945.626 35.480 907.079 0.00 0.83293 172.462
 -14 8 19 2338.091 81.711 2479.385 0.00 0.80766 296.939
 -12 8 19 575.723 48.079 491.177 180.00 0.83341 134.325
 -10 8 19 538.328 29.436 585.290 180.00 0.85155 134.793
 -8 8 19 929.377 37.647 839.114 0.00 0.86037 168.098
 -6 8 19 307.659 23.311 233.911 180.00 0.85896 90.884
 -4 8 19 949.112 78.493 1010.335 180.00 0.84747 192.171
 -2 8 19 3404.599 116.766 3680.628 0.00 0.82706 375.300
 -11 9 19 2223.490 86.848 2547.627 180.00 0.82148 298.853
 -9 9 19 348.629 28.556 397.773 0.00 0.83407 110.813
 -7 9 19 306.073 27.832 280.173 0.00 0.83753 97.009
 -5 9 19 352.667 43.384 346.832 180.00 0.83150 111.116
 -3 9 19 241.020 22.009 286.746 0.00 0.81660 92.710
 -8 10 19 11711.126 217.247 11322.553 180.00 0.81298 777.527
 -6 10 19 3547.542 119.847 3112.445 0.00 0.81179 357.808
 -14 0 20 751.197 59.226 1076.032 0.00 0.86418 183.169
 -12 0 20 2589.035 121.367 2642.813 0.00 0.89371 321.760
 -10 0 20 840.044 50.721 773.333 0.00 0.91380 164.439
 -8 0 20 6126.588 143.076 6129.171 180.00 0.92227 513.694
 -6 0 20 4835.752 129.105 4845.750 180.00 0.91811 445.574
 -4 0 20 10433.657 263.245 9844.444 0.00 0.90183 730.855
 -2 0 20 2131.053 62.055 1874.569 180.00 0.87525 260.708
 0 0 20 5073.185 121.841 5288.205 180.00 0.84103 462.650
 -15 1 20 3473.041 105.949 3251.670 180.00 0.84538 357.269
 -13 1 20 136.797 20.563 69.730 180.00 0.87843 56.089
 -11 1 20 7250.509 146.969 7448.902 0.00 0.90343 574.808
 -9 1 20 179.470 18.367 152.569 0.00 0.91784 71.646
 -7 1 20 36.856 12.549 17.336 0.00 0.92002 29.323
 -5 1 20 3949.656 80.226 3975.640 180.00 0.90970 386.766
 -3 1 20 101.253 14.677 109.437 180.00 0.88809 58.083
 -1 1 20 39.408 8.753 35.531 0.00 0.85749 34.090
 1 1 20 2310.124 62.417 2895.186 180.00 0.82071 309.166
 -16 2 20 728.281 49.535 699.666 180.00 0.82293 155.442
 -14 2 20 1827.076 44.835 2059.299 0.00 0.85843 258.679
 -12 2 20 523.724 32.078 515.016 180.00 0.88735 129.289
 -10 2 20 30.410 13.945 8.937 180.00 0.90701 25.853
 -8 2 20 89.783 14.778 80.991 180.00 0.91529 51.952
 -6 2 20 3519.068 75.568 3668.406 180.00 0.91122 366.296
 -4 2 20 3950.545 68.201 3949.214 0.00 0.89529 383.488
 -2 2 20 403.008 21.090 361.536 180.00 0.86927 108.276
 0 2 20 115.824 11.820 129.221 180.00 0.83573 61.934
 -15 3 20 112.134 14.189 86.674 0.00 0.83470 54.917
 -13 3 20 5.476 7.346 1.202 180.00 0.86647 11.456
 -11 3 20 756.384 32.199 900.227 0.00 0.89044 165.316
 -9 3 20 662.035 31.958 809.437 180.00 0.90422 156.074
 -7 3 20 1231.832 44.284 978.901 0.00 0.90630 187.452
 -5 3 20 762.495 34.841 760.540 180.00 0.89643 156.780
 -3 3 20 3059.709 64.246 2878.042 180.00 0.87573 324.175
 -1 3 20 3059.738 77.827 3186.482 0.00 0.84636 339.368
 1 3 20 251.130 28.283 167.338 180.00 0.81093 81.291
 -14 4 20 1017.357 47.557 929.470 0.00 0.84183 178.917
 -12 4 20 11449.871 149.174 12014.640 180.00 0.86906 777.987
 -10 4 20 152.840 15.998 134.882 0.00 0.88750 66.583
 -8 4 20 4672.282 81.016 4382.160 0.00 0.89525 414.778
 -6 4 20 26.021 9.221 8.028 180.00 0.89144 22.315
 -4 4 20 3524.663 82.082 3419.123 180.00 0.87651 358.346
 -2 4 20 955.628 51.038 1014.146 180.00 0.85205 183.105
 0 4 20 7069.688 152.800 8328.638 0.00 0.82039 600.965
 -15 5 20 1711.308 53.668 1755.059 0.00 0.81451 243.254
 -13 5 20 137.490 19.550 147.859 0.00 0.84395 68.302
 -11 5 20 425.622 27.290 502.170 0.00 0.86604 123.079
 -9 5 20 3040.757 62.785 3539.420 180.00 0.87872 349.714
 -7 5 20 1682.557 47.272 1537.776 0.00 0.88062 230.478
 -5 5 20 651.595 43.483 576.942 180.00 0.87156 142.140
 -3 5 20 724.050 43.309 833.088 180.00 0.85250 162.422
 -1 5 20 1073.761 43.375 1220.689 0.00 0.82533 196.616
 -14 6 20 22.147 13.511 4.344 0.00 0.81619 22.025
 -12 6 20 1670.454 60.439 1572.751 180.00 0.84093 234.966
 -10 6 20 395.528 26.314 447.803 0.00 0.85760 116.895
 -8 6 20 1363.060 40.430 1229.063 0.00 0.86459 204.527
 -6 6 20 918.301 63.129 1190.274 180.00 0.86116 195.871
 -4 6 20 1784.445 100.684 1788.222 180.00 0.84768 260.908
 -2 6 20 369.230 39.970 326.890 180.00 0.82549 108.740
 -13 7 20 1163.819 44.037 1051.634 0.00 0.81323 189.656
 -11 7 20 114.140 17.881 132.420 0.00 0.83295 63.740
 -9 7 20 1254.304 42.507 1200.656 180.00 0.84420 200.372
 -7 7 20 759.945 33.401 832.267 180.00 0.84589 161.206
 -5 7 20 476.607 34.513 293.552 0.00 0.83785 108.780
 -3 7 20 261.834 33.898 264.018 0.00 0.82088 94.926
 -10 8 20 116.869 22.464 159.384 180.00 0.82041 69.367
 -8 8 20 812.324 51.492 850.215 180.00 0.82652 168.731
 -6 8 20 121.878 27.808 114.343 180.00 0.82352 65.068
 -4 8 20 201.676 29.654 136.831 0.00 0.81171 74.717
 -13 1 21 48.595 13.393 26.431 0.00 0.84505 34.295
 -11 1 21 6748.323 129.509 6486.594 180.00 0.86521 531.791
 -9 1 21 4947.106 80.645 4932.505 0.00 0.87575 439.006
 -7 1 21 3124.985 65.983 2803.698 0.00 0.87554 322.838
 -5 1 21 6424.617 98.380 6079.227 180.00 0.86461 506.359
 -3 1 21 321.106 15.932 350.665 0.00 0.84411 102.347
 -1 1 21 1297.258 44.746 1404.856 0.00 0.81601 213.131
 -14 2 21 11355.545 210.593 10378.887 0.00 0.82808 742.875
 -12 2 21 307.782 27.344 321.863 180.00 0.85202 101.228
 -10 2 21 5419.085 129.287 4985.844 180.00 0.86734 460.301
 -8 2 21 1107.694 38.753 907.232 0.00 0.87249 178.187
 -6 2 21 451.507 25.401 412.738 0.00 0.86693 116.067
 -4 2 21 1486.432 41.508 1364.422 180.00 0.85125 215.350
 -2 2 21 1927.183 45.897 1773.823 0.00 0.82702 247.770
 -13 3 21 7641.136 182.929 6922.984 0.00 0.83439 574.800
 -11 3 21 14976.120 468.068 14857.361 180.00 0.85378 1015.067
 -9 3 21 1876.683 62.609 1927.323 0.00 0.86389 257.401
 -7 3 21 9319.881 108.280 9154.533 0.00 0.86369 652.094
 -5 3 21 7966.890 115.090 7522.406 180.00 0.85319 581.205
 -3 3 21 19.399 10.975 5.215 180.00 0.83348 20.325
 -14 4 21 2792.202 100.168 2655.918 0.00 0.81316 319.009
 -12 4 21 49.170 12.648 49.386 0.00 0.83579 40.184
 -10 4 21 924.666 37.223 979.813 180.00 0.85023 176.698
 -8 4 21 1450.208 48.172 1578.932 180.00 0.85508 226.875
 -6 4 21 1950.335 60.702 1949.689 0.00 0.84984 259.686
 -4 4 21 643.698 38.519 621.117 180.00 0.83506 143.670
 -2 4 21 476.308 27.724 404.202 180.00 0.81215 116.938
 -13 5 21 328.548 36.284 224.702 180.00 0.81422 95.173
 -11 5 21 343.830 35.009 312.773 0.00 0.83221 104.435
 -9 5 21 803.381 28.498 827.352 0.00 0.84157 161.382
 -7 5 21 320.313 23.611 270.058 180.00 0.84138 95.566
 -5 5 21 87.854 16.552 104.698 180.00 0.83167 56.615
 -3 5 21 662.255 42.447 581.965 0.00 0.81338 142.590
 -10 6 21 12933.134 371.611 12637.319 0.00 0.82384 886.237
 -8 6 21 15664.658 956.003 15466.501 180.00 0.82825 1332.827
 -6 6 21 503.227 33.309 434.063 0.00 0.82349 122.098
 -4 6 21 1732.502 148.758 1366.059 0.00 0.81001 263.877
 -7 7 21 790.216 56.262 582.719 180.00 0.81093 151.843
 -12 0 22 841.188 55.445 712.151 0.00 0.82364 162.011
 -10 0 22 1907.432 88.683 1623.963 180.00 0.83563 251.756
 -8 0 22 181.102 30.517 186.478 180.00 0.83839 80.135
 -6 0 22 9118.334 138.056 8148.341 0.00 0.83165 623.632
 -4 0 22 1235.817 68.700 1480.424 0.00 0.81608 221.722
 -13 1 22 3472.717 105.841 3221.766 0.00 0.81330 356.097
 -11 1 22 1617.056 55.819 1705.053 0.00 0.82944 239.021
 -9 1 22 22940.445 270.248 22848.076 180.00 0.83688 1275.137
 -7 1 22 12014.331 173.125 11347.517 0.00 0.83487 771.585
 -5 1 22 5043.765 83.326 4968.238 0.00 0.82364 442.437
 -12 2 22 3184.199 107.802 3275.923 180.00 0.81865 353.264
 -10 2 22 3301.774 115.975 3405.821 0.00 0.83042 362.938
 -8 2 22 767.396 28.112 746.516 0.00 0.83313 154.628
 -6 2 22 1283.993 41.655 1296.308 180.00 0.82652 206.289
 -4 2 22 3572.997 114.010 3716.314 0.00 0.81123 378.867
 -11 3 22 48.948 17.263 29.068 0.00 0.81935 36.745
 -9 3 22 206.789 17.040 198.927 180.00 0.82652 79.295
 -7 3 22 176.903 20.130 260.726 0.00 0.82459 85.698
 -5 3 22 561.943 32.111 701.689 180.00 0.81375 144.997
 -10 4 22 3242.406 103.408 3033.406 0.00 0.81537 343.750
 -8 4 22 2122.747 111.271 2138.815 0.00 0.81793 287.738
 -6 4 22 6084.050 333.674 5558.107 180.00 0.81168 579.015
